# Supplementary material for: Loss of CD47 alters CD8+ T cell activation in vitro and immunodynamics in mice
Source: Oncoimmunology. 2022 Sep 6;11(1):2111909. doi: 10.1080/2162402X.2022.2111909 (PMC9467551; doi:10.1080/2162402X.2022.2111909)
Supplement: Supplemental Material [file KONI_A_2111909_SM1940.zip]

Archive with 1 entries (1 files):
- Nath  et al_Data.xlsx
