# Supplementary material for: Loss of CD47 alters CD8+ T cell activation in vitro and immunodynamics in mice
Source: Oncoimmunology. 2022 Sep 6;11(1):2111909. doi: 10.1080/2162402X.2022.2111909 (PMC9467551; doi:10.1080/2162402X.2022.2111909)
Supplement: Supplemental Material [file KONI_A_2111909_SM1940.zip › Nath et al_Data.xlsx]

## Sheet: Contents
Sheet	Contents
Data S1	DEG list for CD47-dependent genes induced or inhibited in CD8+ T cells following 6 h activation. Data was extracted from NIDAP workbook-CD47 dependent_SK new Version. The comparison was based on CD47KO_CD3_CD28-CD47KO_UT & WT_CD3_CD28-WT_UT DEG lists.
Data S2	Data used for Volcano Plots in Figure 2g: CD47KO_CD3_CD28-CD47KO_UT & WT_CD3_CD28-WT_UT. The heat map contains the top 50 activation-dependent genes from Best et al 470 genelist.
Data S3	Expression data from NIDAP was used to identify 2363 activation-dependent transcripts with >1.5 fold differences in T cell activation response at 6 h comparing WT versus CD47KO CD8+ T cells. Fc without Pval. Red indicates up and green down.
Data S4	Overlap of 199 CD47-dependent activation genes with Best et al All Clusters (Figure 2h left panel)
Data S5	Overlap of 11 CD47-dependent activation genes with Best et al Cluster1 early activation genes (Figure 2h right panel)

## Sheet: Data S1
Gene	Mean_CD47KO_CD3_CD28	Mean_CD47KO_UT	Mean_WT_CD3_CD28	Mean_WT_UT	SD_CD47KO_CD3_CD28	SD_CD47KO_UT	SD_WT_CD3_CD28	SD_WT_UT	WT_UT_1	WT_CD3_CD28_1	CD47KO_UT_1	CD47KO_CD3_CD28_1	WT_UT_2	WT_CD3_CD28_2	CD47KO_UT_2	CD47KO_CD3_CD28_2	WT_UT_3	WT_CD3_CD28_3	CD47KO_UT_3	CD47KO_CD3_CD28_3	WT_UT_4	WT_CD3_CD28_4	CD47KO_UT_4	CD47KO_CD3_CD28_4	CD47KO_CD3_CD28-CD47KO_UT_FC	WT_CD3_CD28-WT_UT_FC	CD47KO_CD3_CD28-CD47KO_UT_logFC	WT_CD3_CD28-WT_UT_logFC	CD47KO_CD3_CD28-CD47KO_UT_tstat	WT_CD3_CD28-WT_UT_tstat	CD47KO_CD3_CD28-CD47KO_UT_pval	WT_CD3_CD28-WT_UT_pval	CD47KO_CD3_CD28-CD47KO_UT_adjpval	WT_CD3_CD28-WT_UT_adjpval
0610007P14Rik	5.28416	4.47347	5.23588	4.67014	0.360953	0.167822	0.13371	0.242328	4.98931	5.31624	4.32962	5.26933	4.7016	5.36959	4.43119	5.15954	4.57175	5.07235	4.71602	5.78131	4.41789	5.18531	4.41707	4.92646	1.7579	1.471	0.813857	0.556796	4.83694	3.40139	0.000152778	0.00338268	0.000573084	0.00725636
0610009B22Rik	2.69709	2.23509	1.95678	1.87763	0.501313	0.339964	0.137663	0.383253	2.41679	1.87962	2.57765	2.94573	1.86613	1.97051	2.13674	2.14572	1.54095	2.14454	2.42112	3.26216	1.68665	1.83245	1.80486	2.43476	1.38618	1.03857	0.471114	0.0545962	1.86	0.192848	0.0802121	0.849355	0.123301	0.883689
0610009L18Rik	-0.704977	-0.00608502	-0.332135	-0.292491	0.712883	0.557015	0.241622	0.856552	-1.53263	-0.614502	-0.60866	-1.70859	-0.075387	-0.225421	-0.133425	-0.0515387	0.434278	-0.0591095	-0.0186841	-0.650457	0.00377655	-0.42951	0.736429	-0.409322	-1.62754	1.00022	-0.70269	0.000319135	-1.52399	0.000711561	0.14583	0.999441	0.204436	0.999815
0610009O20Rik	4.77125	4.8256	4.84149	4.85257	0.279287	0.0914029	0.150456	0.203345	4.58153	4.96426	4.72399	4.67907	4.84902	4.62222	4.7742	5.14703	5.07009	4.89694	4.91604	4.48099	4.90966	4.88254	4.88819	4.7779	-1.03735	-1.00312	-0.0529026	-0.00449198	-0.374658	-0.0323219	0.71253	0.97459	0.767778	0.981014
0610010F05Rik	3.40965	3.30162	3.65717	3.14913	0.36134	0.263708	0.244227	0.181476	3.09083	4.00293	3.53059	3.57842	3.15315	3.65545	2.92762	3.02067	3.39296	3.49535	3.42802	3.82607	2.95957	3.47496	3.32025	3.21342	1.0789	1.42425	0.109564	0.510203	0.56398	2.68924	0.580106	0.0154836	0.650749	0.0278834
0610010K14Rik	5.0358	4.70969	5.10425	4.62666	0.106774	0.0473286	0.113647	0.0898243	4.54206	5.14898	4.69785	4.93229	4.63564	5.24374	4.69452	5.11233	4.58046	5.0248	4.7779	5.14222	4.74845	4.99948	4.6685	4.95638	1.25619	1.39485	0.329054	0.480112	3.43793	5.05954	0.00312503	9.56792e-05	0.00748265	0.000311494
0610012G03Rik	3.57983	3.37927	3.59944	3.29901	0.324116	0.209179	0.116899	0.277741	2.99532	3.43172	3.6238	3.5996	3.20485	3.69366	3.19053	3.71682	3.33795	3.61084	3.48232	3.87809	3.65791	3.66155	3.22042	3.12482	1.16835	1.24417	0.224479	0.315188	1.28236	1.81802	0.216865	0.0866596	0.285798	0.126951
0610030E20Rik	6.45525	6.85751	6.60819	6.89553	0.273738	0.0685312	0.117829	0.102683	6.93462	6.64954	6.9473	6.40031	6.80757	6.43241	6.7817	6.58639	7.02285	6.67755	6.84095	6.0996	6.81708	6.67325	6.86008	6.7347	-1.32192	-1.22036	-0.402639	-0.287301	-3.39457	-2.42118	0.00343311	0.0268986	0.00811905	0.0453724
0610037L13Rik	5.97529	5.52693	5.93155	5.61766	0.268915	0.190595	0.0382745	0.0437297	5.67002	5.9423	5.72993	6.16602	5.63595	5.90989	5.32673	5.71786	5.57325	5.89371	5.40786	6.24537	5.59142	5.98032	5.64318	5.77192	1.3658	1.24263	0.449749	0.313398	3.66122	2.5704	0.00192382	0.0198171	0.0049754	0.0345863
0610039K10Rik	-0.554035	0.547713	0.501737	-0.258644	1.35215	0.415979	0.488183	0.506909	-0.703082	0.571389	-0.0693114	-2.29051	-0.627	0.983105	0.667899	0.608657	-0.0839162	-0.177871	0.779869	-0.957475	0.379422	0.630325	0.812395	0.423185	-2.15383	1.72637	-1.1069	0.787741	-2.20377	1.64542	0.0415593	0.118176	0.0701021	0.166364
0610040B10Rik	0.547672	0.514852	0.138075	0.546544	0.475341	0.344293	0.776619	0.499744	1.15704	0.0838455	0.93108	1.11503	0.0481191	-0.93565	0.234887	0.571893	0.737312	0.608657	0.229116	0.552197	0.243707	0.795447	0.664325	-0.0484331	1.03696	-1.33931	0.0523583	-0.421488	0.140253	-1.0954	0.890103	0.28856	0.916543	0.360838
1110002L01Rik	4.15659	3.77537	4.6831	3.62108	0.287293	0.368299	0.0814657	0.208506	3.6345	4.69949	4.24524	4.24524	3.36294	4.70512	3.35909	3.73118	3.87318	4.56793	3.82419	4.29275	3.61372	4.75985	3.67298	4.35718	1.29791	2.09273	0.376189	1.06538	2.12936	6.25198	0.0480798	8.61562e-06	0.0794252	3.84458e-05
1110004E09Rik	4.17318	2.99561	4.41603	3.16175	0.326894	0.115888	0.136388	0.174215	3.32261	4.56991	3.10499	4.32962	3.30095	4.39773	2.99438	4.09019	2.99203	4.24194	3.04754	4.51495	3.03139	4.45452	2.83552	3.75796	2.2843	2.37178	1.19176	1.24597	7.07999	7.87326	1.80806e-06	4.4193e-07	1.41676e-05	3.02937e-06
1110004F10Rik	6.3997	5.90261	6.28762	5.94473	0.270346	0.211676	0.0688877	0.25143	6.3129	6.18774	6.16586	6.40098	5.87854	6.31125	5.94023	6.27683	5.74831	6.3058	5.84823	6.77416	5.83919	6.34569	5.65614	6.14684	1.41325	1.26701	0.499015	0.341429	3.41144	2.34115	0.00330978	0.0316184	0.00786882	0.0522877
1110006O24Rik	-0.850405	-0.398527	-0.49155	0.0346981	1.37948	0.376202	0.711072	0.5338	0.56543	-0.887464	-0.242548	-0.0704165	0.153454	-0.225421	-0.133425	-0.196384	-0.707257	-1.22693	-0.261707	-0.217491	0.127165	0.373616	-0.95643	-2.91733	-1.29412	-1.46213	-0.371971	-0.548071	-0.665071	-1.08238	0.514894	0.294143	0.590316	0.366652
1110008F13Rik	5.95444	5.34971	5.69564	5.13881	0.306697	0.12373	0.0299982	0.207209	4.96426	5.65558	5.48228	6.13761	5.43589	5.7022	5.42228	5.85042	5.04169	5.72805	5.27916	6.25742	5.11338	5.69673	5.21514	5.57232	1.52463	1.47126	0.608463	0.557051	4.43558	4.02998	0.00035941	0.0008631	0.00118062	0.00217261
1110008L16Rik	3.68776	3.1183	4.00866	3.0926	0.0506054	0.186013	0.141403	0.362594	3.51517	3.87096	2.87055	3.66374	2.71875	3.90356	3.25923	3.74447	3.26177	4.1459	3.26352	3.71238	2.87471	4.11421	3.07989	3.63045	1.48307	1.87091	0.568587	0.903741	3.48331	5.78182	0.00283195	2.17869e-05	0.00688887	8.54565e-05
1110008P14Rik	4.11297	3.84237	3.90439	3.79587	0.358333	0.35639	0.145934	0.159827	3.76087	3.90162	3.38371	3.86877	3.78752	3.72255	4.12749	4.21694	3.62467	4.07969	4.12191	4.57355	4.01042	3.9137	3.73639	3.79261	1.21401	1.08134	0.279785	0.112819	1.51314	0.604986	0.148544	0.553149	0.20771	0.625873
1110012L19Rik	3.02165	2.98647	2.89756	3.179	0.572744	0.121229	0.157853	0.22615	3.51517	2.8082	3.01896	3.08249	3.04712	3.0149	3.0387	3.24475	3.04397	3.04574	3.07961	3.54688	3.10973	2.72138	2.80862	2.21248	1.05158	-1.22601	0.0725575	-0.293972	0.326649	-1.35418	0.747906	0.193343	0.799006	0.255559
1110019D14Rik	-0.490275	0.00440621	-0.837426	0.632479	0.421015	0.297771	0.426427	0.211016	0.865554	-1.22654	-0.110485	-0.227198	0.634208	-0.93565	0.449446	-1.10772	0.67584	-0.229264	-0.171705	-0.409322	0.354312	-0.958246	-0.149631	-0.216856	-1.42945	-2.80042	-0.515461	-1.48564	-1.61239	-4.76847	0.125217	0.000176607	0.179994	0.000534762
1110025M09Rik	1.44754	1.28787	0.277233	0.984016	0.65217	0.293203	0.420873	0.100078	1.06991	0.534501	1.656	1.96583	0.866631	0.103837	1.27852	0.571893	0.934978	-0.229264	0.938277	1.92349	1.06455	0.699856	1.27869	1.32896	1.10946	-1.62761	0.149854	-0.702754	0.505736	-1.99429	0.619512	0.0623501	0.684396	0.0950888
1110032A03Rik	2.47683	2.68358	2.01529	2.61274	0.341666	0.0792747	0.12155	0.200755	2.74852	2.03205	2.74975	2.44598	2.44349	2.10039	2.72156	2.05607	2.82087	1.83864	2.56982	2.51522	2.43808	2.09007	2.6932	2.89004	-1.17072	-1.5177	-0.227396	-0.601887	-1.30659	-3.27746	0.208689	0.00442336	0.276824	0.00920713
1110032F04Rik	4.02862	0.623968	4.39209	1.78519	0.54428	0.382073	0.111461	0.411551	1.89145	4.22883	0.529864	4.36134	1.76994	4.48018	0.838968	3.94489	1.24347	4.43354	0.996851	4.5124	2.2359	4.42583	0.130189	3.29584	10.7574	6.09555	3.42725	2.60776	9.45144	9.51477	3.40163e-08	3.08802e-08	6.01698e-07	3.26726e-07
1110034G24Rik	2.6169	3.0883	2.53054	3.51809	0.451495	0.222259	0.105112	0.207439	3.31027	2.42042	3.41376	2.51273	3.37394	2.57707	3.0387	2.60959	3.65421	2.65407	2.92066	3.21781	3.73395	2.47059	2.98007	2.12747	-1.35751	-1.96886	-0.440963	-0.977362	-2.19748	-5.07894	0.0420776	9.18783e-05	0.0708024	0.000301091
1110037F02Rik	6.52125	7.02039	6.61455	7.05523	0.187586	0.0390612	0.0306723	0.101557	7.09877	6.64035	6.99897	6.47059	6.96236	6.57019	7.07708	6.6198	7.17788	6.62673	7.01461	6.28267	6.9819	6.62094	6.99088	6.71194	-1.41355	-1.3572	-0.499319	-0.440628	-5.22146	-4.60393	6.83004e-05	0.00025063	0.000293076	0.000730728
1110038B12Rik	5.96255	4.44011	6.19256	4.50116	0.165506	0.153386	0.068862	0.196177	4.66173	6.27115	4.3012	6.10245	4.66402	6.18231	4.58115	5.81767	4.41309	6.10543	4.56434	6.10927	4.26581	6.21135	4.31377	5.82082	2.87184	3.21306	1.52198	1.68395	12.7691	14.4466	3.68615e-10	5.31377e-11	2.07633e-08	2.12923e-09
1110038F14Rik	5.1831	4.46429	4.89745	4.48437	0.250431	0.217027	0.20408	0.135532	4.58801	4.6861	4.53072	4.98846	4.44864	4.75936	4.71634	5.07212	4.30761	5.08074	4.19864	5.5495	4.5932	5.06362	4.41146	5.12233	1.65193	1.33014	0.724148	0.411578	4.92189	2.79945	0.000127714	0.0122878	0.000492508	0.0227024
1110051M20Rik	2.21542	2.36241	2.28249	2.5681	0.510428	0.188763	0.252117	0.171324	2.31854	2.25618	2.15609	1.51097	2.61854	2.52941	2.30255	2.16783	2.62636	1.94339	2.60801	2.60391	2.70895	2.40098	2.383	2.57897	-1.11269	-1.21124	-0.154054	-0.276484	-0.679505	-1.27945	0.505932	0.217863	0.581155	0.283955
1110059E24Rik	4.97051	4.79148	4.30013	4.75451	0.235612	0.0929382	0.113094	0.184762	5.00469	4.34985	4.926	5.0813	4.73676	4.24759	4.73591	4.72904	4.55926	4.43025	4.78041	5.24492	4.71734	4.17282	4.72361	4.82678	1.1342	-1.37478	0.18168	-0.459204	1.44088	-3.49198	0.167718	0.00277915	0.229937	0.00611538
1110059G10Rik	4.14949	3.88234	3.86179	3.89784	0.401808	0.240646	0.159518	0.350172	4.3975	4.05214	4.23098	4.56252	3.88335	3.70671	3.85137	3.6803	3.64308	3.75632	3.74309	4.3921	3.66743	3.93201	3.70391	3.96306	1.20615	-1.03605	0.270409	-0.0510944	1.32542	-0.247917	0.202506	0.807157	0.270007	0.848586
1110065P20Rik	3.06445	1.6396	3.23674	1.90697	0.462317	0.306324	0.189661	0.106249	1.78844	3.1634	1.7437	3.02707	1.84837	3.12355	1.83591	3.08547	1.97695	3.13985	1.79518	3.63798	2.01414	3.52018	1.18361	2.50728	2.74522	2.52696	1.45692	1.3374	5.98596	5.97366	1.45108e-05	1.48682e-05	7.90011e-05	6.14951e-05
1190002N15Rik	4.51639	4.35458	4.63085	4.46634	0.450164	0.245713	0.0579125	0.099838	4.55279	4.55801	4.71793	5.12918	4.32224	4.61075	4.28983	4.20498	4.49626	4.67319	4.1925	4.57787	4.49407	4.68143	4.21805	4.15353	1.12386	1.1204	0.168457	0.164016	0.951184	0.954972	0.35479	0.352926	0.433212	0.42922
1190007I07Rik	3.47099	2.23367	3.41192	2.33436	0.188374	0.21867	0.0728405	0.296556	2.4786	3.43172	2.11004	3.61061	2.16221	3.32261	1.99586	3.27354	2.67466	3.396	2.35831	3.65206	2.02196	3.49734	2.47047	3.34775	2.3458	2.10198	1.23008	1.07175	7.22526	6.51147	1.38812e-06	5.22904e-06	1.13969e-05	2.49976e-05
1300002E11Rik	4.23002	5.20316	4.19517	5.21722	0.251914	0.167531	0.16917	0.177283	5.11833	4.11869	5.3358	4.13211	5.02993	3.99256	5.15681	4.13553	5.42541	4.33239	4.98575	4.04931	5.29523	4.33704	5.33429	4.60313	-1.97765	-2.02609	-0.983785	-1.0187	-7.08112	-7.35012	1.80435e-06	1.10855e-06	1.41598e-05	6.57004e-06
1300017J02Rik	0.502066	-0.345058	-1.70639	-3.11155	0.449247	1.21696	0.687456	1.01575	-3.01104	-2.30094	0.356191	0.729862	-1.99026	-0.93565	-2.03203	-0.0515387	-2.98711	-2.27131	0.704358	0.353505	-4.45779	-1.31764	-0.408754	0.976437	1.76018	2.63659	0.815722	1.39867	1.69629	1.82229	0.107996	0.0859847	0.158732	0.126083
1500002C15Rik	1.48134	1.52644	1.44211	1.76699	0.288131	0.164377	0.344111	0.0947895	1.65463	1.19411	1.43886	1.46319	1.77144	1.32697	1.3386	1.1155	1.75581	1.29615	1.67339	1.8168	1.88609	1.9512	1.65492	1.52988	-1.04056	-1.24772	-0.0573595	-0.319298	-0.263146	-1.52686	0.795589	0.145119	0.839894	0.199572
1500004A13Rik	3.60817	4.2438	3.99779	4.37441	0.734101	0.404081	0.238398	0.50895	3.72901	3.97787	4.13013	3.54732	4.33917	3.68934	4.31787	3.35825	4.46207	4.05936	3.7785	2.89688	4.96738	4.26457	4.74871	4.63024	-1.60359	-1.27734	-0.681309	-0.353142	-2.16884	-1.19902	0.0445117	0.246905	0.0743602	0.315995
1500011B03Rik	3.283	3.68061	3.1287	3.79533	0.303516	0.132632	0.23809	0.247987	3.52864	2.96291	3.66731	3.45796	3.96985	3.00725	3.86345	3.41225	3.64308	3.48037	3.64481	3.43321	4.03973	3.06427	3.54688	2.82859	-1.30039	-1.57922	-0.378946	-0.659214	-2.20866	-3.85714	0.0411611	0.00125636	0.0695643	0.00302777
1500011K16Rik	3.16835	1.5174	3.14349	1.60824	0.734435	0.419929	0.27558	0.362978	1.9364	3.17622	1.88417	3.4808	1.5322	3.32261	1.32637	2.83755	1.83573	2.74411	1.84338	4.01745	1.12862	3.33102	1.01566	2.33759	3.21673	2.86229	1.68559	1.51717	4.70503	4.41131	0.000202067	0.000378655	0.00072759	0.00105328
1500015A07Rik	3.03552	2.37226	3.08935	2.68724	0.460574	0.247542	0.258859	0.128609	2.85482	3.19268	2.57765	3.1919	2.70863	2.70424	2.56569	2.74169	2.63296	3.2644	2.06172	3.61227	2.55257	3.19608	2.28399	2.59625	1.60408	1.31664	0.681746	0.396859	3.02468	1.88364	0.0076171	0.0767711	0.0160616	0.114143
1600002H07Rik	1.86516	2.38881	2.16167	2.48793	0.440546	0.254857	0.241068	0.0908505	2.4786	2.21302	2.60336	1.43886	2.45657	1.83611	2.56569	2.35318	2.6152	2.41734	2.33615	2.11753	2.40137	2.18022	2.05004	1.55106	-1.39865	-1.25226	-0.484031	-0.324534	-2.22988	-1.59655	0.039472	0.128719	0.0670668	0.179568
1600002K03Rik	3.57258	2.6067	3.15404	2.7197	0.539777	0.291199	0.181553	0.15237	2.55257	2.98875	2.80694	3.74167	2.88979	3.16147	2.65877	3.3794	2.79816	3.06113	2.78035	4.22018	2.63826	3.40479	2.18076	2.94906	1.99035	1.35274	0.993023	0.435882	4.16609	1.82319	0.000642638	0.0858428	0.00194247	0.125902
1600012H06Rik	5.10182	5.19481	5.11858	5.21752	0.403887	0.188186	0.0727717	0.113637	5.33526	5.18729	5.42904	5.42562	5.235	5.17409	5.16291	4.62612	5.06208	5.04286	5.21589	5.4486	5.23775	5.07009	4.97139	4.90693	-1.06523	-1.07203	-0.0911611	-0.100343	-0.576542	-0.640522	0.571777	0.530341	0.643243	0.604847
1600014C10Rik	7.07367	6.62464	6.20101	6.77193	0.351608	0.271929	0.134351	0.152085	6.88375	6.16724	6.62131	6.90825	6.90252	6.3233	7.00996	7.58891	6.57844	6.2874	6.44782	6.80694	6.72302	6.0261	6.41948	6.99059	1.36444	-1.48534	0.448313	-0.570791	2.78734	-3.54965	0.012605	0.00245193	0.024945	0.00547462
1600020E01Rik	4.54235	4.87851	4.31936	4.98022	0.275673	0.233835	0.173607	0.273356	4.67425	4.24839	5.22676	4.70144	5.28435	4.10717	4.75641	4.21238	4.84319	4.44937	4.73173	4.82678	5.11908	4.47251	4.79912	4.4288	-1.25962	-1.57653	-0.332989	-0.656755	-2.00748	-3.9384	0.0608044	0.00105298	0.0971851	0.00259357
1700001L05Rik	1.31598	0.11704	2.35835	-0.0458642	0.33858	0.241802	0.404341	0.39021	-0.194958	2.35871	0.0119187	0.906434	-0.402934	1.83611	-0.00433129	1.20937	0.506352	2.41734	-0.0186841	1.44834	-0.0919169	2.82123	0.479258	1.69977	2.27098	5.34457	1.18331	2.41807	3.69838	8.12914	0.00177444	2.85543e-07	0.00464709	2.07865e-06
1700007L15Rik	1.27822	0.158146	0.924376	-0.123338	0.568407	0.500683	0.708355	0.397906	-0.30855	-0.0558153	-0.110485	1.11503	-0.402934	0.864455	0.876973	1.39148	-0.247646	1.44133	0.108887	1.98457	0.465777	1.44753	-0.242791	0.621807	2.23214	2.08115	1.15843	1.05738	2.91182	2.52105	0.00968806	0.0219363	0.0197967	0.0378522
1700008B11Rik	-0.671927	-0.458232	0.915763	-0.295819	0.878852	0.950255	0.606399	0.373364	-0.617263	1.0093	-1.6601	-1.70859	-0.402934	0.571389	-0.618395	-0.389516	-0.406786	0.354033	-0.171705	-0.957475	0.243707	1.72834	0.617273	0.367871	-1.20085	2.35487	-0.264057	1.23565	-0.489855	2.79233	0.630475	0.0124733	0.694275	0.0230019
1700008J07Rik	2.07538	1.8532	2.01477	1.98569	0.220498	0.42385	0.482076	0.439372	1.96392	1.4717	1.97138	1.97347	1.44403	1.90284	1.67358	2.40482	2.01587	2.04627	1.38852	1.98457	2.51894	2.63826	2.37931	1.93865	1.17459	1.0303	0.232162	0.0430712	0.822234	0.156998	0.422285	0.877089	0.500896	0.90562
1700010I14Rik	0.0305719	0.973075	0.096915	1.30101	0.862345	0.205883	0.588057	0.341601	1.59906	-0.0558153	1.27106	0.642864	0.811317	-0.646927	0.876973	0.571893	1.35758	0.716787	0.938277	0.123683	1.43607	0.373616	0.805987	-1.21615	-1.8532	-2.30268	-0.890018	-1.20331	-2.37055	-3.38148	0.0298008	0.00353185	0.0525039	0.00752819
1700012D14Rik	1.14235	1.32369	1.47594	1.28786	0.427055	0.208538	0.355182	0.371661	0.810093	1.68324	1.34949	1.19296	1.41141	0.945075	1.23801	0.571893	1.69749	1.61202	1.108	1.60724	1.23244	1.66343	1.59925	1.19732	-1.14527	1.15641	-0.195688	0.209652	-0.704655	0.798233	0.490532	0.435704	0.566448	0.513341
1700017B05Rik	5.94356	6.14298	5.95594	5.80749	0.406616	0.348232	0.117123	0.173434	5.63651	5.88731	5.6246	5.49298	5.98403	6.02262	6.2929	6.38638	5.92683	6.08339	6.27859	5.72736	5.6826	5.83042	6.37581	6.1675	-1.14931	1.10829	-0.200772	0.148339	-1.08891	0.802469	0.291333	0.433317	0.366071	0.510939
1700020D05Rik	-2.24233	0.52579	-1.28382	-0.162841	1.36009	0.433225	0.719978	0.796845	-1.2556	-2.30094	-0.110485	-2.29051	0.497564	-1.25923	0.726299	-3.96189	-0.247646	-0.904654	0.636308	-2.07536	0.354312	-0.67047	0.851039	-0.641563	-7.2345	-2.13378	-2.85489	-1.09341	-4.72625	-1.98015	0.00019316	0.0640463	0.000699366	0.097287
1700020I14Rik	7.31933	8.27293	7.12588	8.06897	0.346666	0.23275	0.116909	0.143742	8.01906	7.30088	8.53593	7.61771	8.01033	7.07752	7.969	6.82777	8.28161	7.06589	8.28509	7.49078	7.96486	7.05924	8.30169	7.34105	-1.93591	-1.92281	-0.953014	-0.943213	-6.23313	-6.178	8.93707e-06	9.95029e-06	5.27769e-05	4.35809e-05
1700021F05Rik	3.05869	2.27241	2.89304	2.39649	0.549221	0.372777	0.107541	0.321382	2.77167	2.87772	1.73121	2.88159	2.18049	3.03163	2.56569	2.97533	2.55118	2.89327	2.33615	3.83417	2.08262	2.76954	2.45657	2.54366	1.73897	1.39575	0.798233	0.481042	3.06219	1.88575	0.00702957	0.0764705	0.0150092	0.113746
1700025G04Rik	2.86153	4.43231	2.85343	4.78959	0.470527	0.277332	0.328511	0.245148	4.69027	2.42042	4.7639	3.55669	4.49452	3.20083	4.55616	2.67802	5.03961	2.81909	4.17509	2.51522	4.93398	2.9734	4.2341	2.69619	-2.97504	-3.82558	-1.57291	-1.93568	-7.02625	-8.8383	1.99522e-06	8.88682e-08	1.52941e-05	7.79952e-07
1700027J07Rik	-1.40531	-0.0533142	-1.30728	-0.640933	0.566396	1.26325	0.447172	0.673682	-1.53263	-0.887464	-1.6601	-1.70859	-0.532144	-1.74765	0.346951	-1.93647	0.102737	-1.63575	-0.261707	-1.33464	-0.601694	-0.958246	1.3616	-0.641563	-2.67864	-1.54922	-1.4215	-0.631544	-2.42872	-1.04917	0.02649	0.308733	0.0474431	0.382583
1700028E10Rik	1.65522	1.77279	1.21517	1.93388	0.372181	0.265177	0.299581	0.289309	1.90244	1.28742	2.11004	2.17863	1.73028	1.06404	1.65709	1.31607	2.35227	0.909598	1.48984	1.49383	1.75055	1.59963	1.83419	1.63233	-1.09146	-1.6401	-0.126254	-0.713786	-0.534081	-2.93595	0.600175	0.0092036	0.668347	0.0175809
1700029I15Rik	0.0141513	-0.120501	0.255966	-0.0481343	0.367615	0.539226	0.337298	0.281447	-0.427367	0.0838455	0.356191	-0.227198	0.252559	0.679855	0.234887	-0.0515387	-0.0215061	0.354033	-0.830291	0.552197	0.00377655	-0.0938703	-0.242791	-0.216856	1.11904	1.23899	0.162256	0.309168	0.486428	0.97573	0.632852	0.342829	0.696391	0.418681
1700029J07Rik	1.92002	2.295	1.95751	2.41415	0.498142	0.199359	0.149139	0.204859	2.51318	2.05297	2.42294	2.3711	2.64031	1.88383	2.04807	1.20937	2.32924	2.1078	2.48642	2.08339	2.17387	1.78547	2.22256	2.01623	-1.31757	-1.3815	-0.397874	-0.466239	-1.76633	-2.13952	0.0952224	0.0471375	0.142657	0.0743723
1700030K09Rik	4.22774	4.03008	4.18538	3.89989	0.219923	0.208801	0.104196	0.24613	3.81127	4.25157	3.90989	3.96316	4.25487	4.04825	3.8353	4.13951	3.84543	4.16226	4.06756	4.35376	3.68798	4.27945	4.30758	4.45452	1.13917	1.21606	0.187989	0.282217	1.27607	1.91178	0.219026	0.0728457	0.28837	0.108991
1700034H15Rik	-0.391853	-0.697505	0.842151	-0.801613	0.47619	0.583974	0.673116	1.51373	-0.513962	1.45285	0.0838455	-0.532144	0.47446	1.33108	-0.88141	-0.946079	-2.98711	0.0252709	-0.679782	0.192308	-0.179842	0.559397	-1.31267	-0.281498	1.24476	3.08646	0.315869	1.62595	0.512585	2.96412	0.614813	0.00866809	0.680353	0.0166761
1700034P13Rik	-0.088315	-0.148693	0.440397	0.482669	0.849502	0.718568	0.145427	0.422207	0.388473	0.352388	-1.14396	-0.501966	0.395223	0.281572	0.280599	-0.119105	1.07437	0.561283	0.46141	-0.83927	0.07261	0.566343	-0.192823	1.10708	1.00207	-1.02968	0.0029768	-0.0421951	0.00695417	-0.114549	0.994532	0.910139	0.996054	0.932599
1700037C18Rik	2.5682	1.97806	2.2556	1.91948	0.245282	0.0789628	0.056159	0.144887	1.84181	2.22928	2.02228	2.23658	1.84969	2.21751	2.0658	2.71484	1.84969	2.33901	1.9252	2.78699	2.13674	2.23658	1.89895	2.53436	1.51885	1.26842	0.602977	0.343033	3.70383	2.06386	0.00175353	0.0545805	0.00460198	0.084534
1700037H04Rik	4.04407	3.91055	4.29541	4.08637	0.256666	0.304739	0.180762	0.262956	3.77457	4.05893	3.51967	3.86045	3.97689	4.44755	4.17918	4.42421	4.22812	4.42533	3.81973	3.95273	4.3659	4.24984	4.12363	3.93887	1.09946	1.16462	0.136792	0.219857	0.765125	1.29881	0.45465	0.211287	0.532258	0.276511
1700041G16Rik	0.127442	0.130225	-0.314806	0.19822	0.727866	0.395779	0.476964	0.821033	1.28503	-0.887464	-0.409322	0.54341	-0.228175	-0.409322	0.449446	0.652382	0.337724	-0.229264	0.402622	0.247801	-0.601694	0.266827	0.0781563	-0.933826	1.02091	-1.47292	0.029852	-0.558682	0.0683388	-1.24156	0.94631	0.231194	0.958798	0.298696
1700047I17Rik2	2.79973	3.07505	3.17357	3.44027	0.583669	0.252191	0.209665	0.25984	3.1129	3.22228	3.15778	2.44598	3.35034	3.44983	3.15672	3.17826	3.65942	2.99723	2.70668	2.17364	3.63842	3.02493	3.27899	3.40106	-1.22001	-1.19168	-0.286888	-0.252999	-1.17501	-1.14485	0.256125	0.268074	0.327977	0.339171
1700048O20Rik	0.00805406	0.26062	0.88402	0.478395	1.03003	0.56698	0.448623	0.46635	0.124991	0.735608	1.06048	1.11503	0.0481191	0.469206	-0.00433129	-0.801372	0.737312	0.811317	0.229116	0.652382	1.00316	1.51995	-0.242791	-0.933826	-1.17146	1.35168	-0.228311	0.434749	-0.490488	1.07907	0.630036	0.295573	0.694014	0.368167
1700052K11Rik	3.54025	2.50824	3.34237	2.5173	0.0692674	0.164421	0.188833	0.15186	2.597	3.28371	2.70668	3.47556	2.6002	3.10187	2.5533	3.52577	2.28982	3.51362	2.45734	3.63842	2.5822	3.47029	2.31562	3.52123	2.05671	1.7684	1.04034	0.822444	7.2297	5.7484	1.37701e-06	2.32975e-05	1.13268e-05	9.0734e-05
1700056N10Rik	-0.248828	-0.271502	-0.563326	0.108352	1.14825	0.886196	0.523449	0.720347	-0.801372	-1.22654	0.138704	0.0715518	-0.075387	-0.646927	-0.258507	-1.93647	0.434278	-0.409322	-1.50732	0.247801	0.87589	0.0294888	0.541115	0.621807	-1.02489	-1.54826	-0.0354717	-0.630648	-0.0614503	-1.1123	0.951715	0.281432	0.962499	0.353372
1700065D16Rik	1.04163	-1.04263	1.06148	-1.21986	0.262401	0.442543	0.359631	0.499791	-1.2556	1.57047	-0.646175	1.28827	-1.55633	0.725936	-1.41964	1.08954	-1.56557	0.9493	-0.672859	1.11802	-0.501966	1.00021	-1.43185	0.670682	4.2973	4.92977	2.10343	2.30152	6.15752	6.71607	1.03565e-05	3.55009e-06	5.98567e-05	1.80512e-05
1700066M21Rik	2.62007	3.27901	2.42517	3.327	0.442059	0.355893	0.223847	0.325359	3.80632	2.64906	3.80963	3.15062	3.24386	2.57707	3.04704	2.07022	3.16373	2.29432	3.13241	2.66321	3.09408	2.18022	3.12694	2.59625	-1.58569	-1.89117	-0.665109	-0.919282	-2.79931	-3.83023	0.0122913	0.00133206	0.024384	0.00319119
1700096K18Rik	0.87914	0.727687	0.367061	0.861137	0.387344	0.383064	0.514431	0.425437	1.1984	0.201014	1.11257	1.26125	1.06747	-0.225421	0.991915	0.812645	0.934978	0.998942	0.327004	1.07479	0.243707	0.493708	0.479258	0.367871	1.13134	-1.4315	0.178037	-0.517531	0.571084	-1.60833	0.575388	0.126106	0.646564	0.176174
1700097N02Rik	-0.744402	0.204405	-0.792889	0.881277	0.870716	0.478825	0.77756	0.342316	0.791021	-0.72717	-0.0538732	-1.06398	0.594972	-1.74765	0.919779	0.262712	1.3782	0.152985	-0.0735582	-0.409322	0.760912	-0.849721	0.0252709	-1.76702	-1.85341	-3.16734	-0.890185	-1.66327	-1.97635	-3.93402	0.0645093	0.00106304	0.102369	0.00261649
1700102P08Rik	0.412488	0.0956491	0.751425	-0.134746	0.761452	0.331225	0.385601	0.195707	0.0177894	0.201014	0.356191	0.0715518	-0.402934	0.768757	-0.133425	0.0754298	-0.157617	0.998942	0.402622	1.55141	0.00377655	1.03699	-0.242791	-0.0484331	1.26984	1.84271	0.344645	0.881831	0.935804	2.45064	0.36243	0.0253349	0.441169	0.0430092
1700109H08Rik	1.7009	2.0075	2.7754	2.22393	0.766469	0.39814	0.182054	0.320786	1.94401	2.79686	1.58932	1.26125	2.00351	2.53209	2.00762	1.73711	2.64232	2.79925	1.88998	1.04051	2.3059	2.9734	2.54309	2.76472	-1.28225	1.48295	-0.35868	0.568468	-1.14604	2.15567	0.267598	0.0456742	0.340291	0.072321
1700113A16Rik	2.20311	0.513581	1.98771	0.751355	0.373834	0.468685	0.360403	0.377904	0.487562	2.07567	0.210886	2.32323	0.479258	2.24933	0.690303	1.96583	1.28503	1.45769	0.0626559	2.67501	0.753571	2.16816	1.09048	1.84837	3.22563	2.38081	1.68958	1.25145	5.50425	4.27357	3.81861e-05	0.000509439	0.000180259	0.00137074
1700120C14Rik	0.13099	-0.419201	-0.252575	-0.201136	0.733148	0.480933	0.486464	0.470195	0.42254	-0.980181	0.0119187	-0.911228	-0.692544	-0.000497621	-0.0510982	0.389203	-0.157617	-0.0591095	-0.981827	0.798937	-0.376925	0.0294888	-0.655799	0.247049	1.49892	-1.05307	0.583919	-0.0745976	1.40529	-0.179815	0.177878	0.859416	0.241912	0.89155
1700123O20Rik	4.94401	4.92247	4.78036	4.92975	0.274438	0.189325	0.0623597	0.1366	5.06362	4.73702	5.04096	5.11856	4.98242	4.8085	5.0787	4.94552	4.74191	4.8546	4.9103	5.15598	4.93105	4.72133	4.65992	4.556	1.02231	-1.1115	0.0318308	-0.152508	0.240468	-1.15123	0.812833	0.265512	0.854031	0.336611
1810006J02Rik	0.615377	-1.16821	1.19509	-0.80353	0.942669	1.4612	0.258479	0.505424	-1.53263	1.22177	0.0119187	1.54182	-0.532144	0.864455	-3.21498	0.486459	-0.406786	1.49574	-0.261707	1.07479	-0.742558	1.1984	-1.20808	-0.641563	3.53862	4.05981	1.82319	2.02141	3.07797	3.84012	0.00679595	0.00130372	0.0145693	0.0031304
1810009A15Rik	4.91607	4.49089	4.88648	4.45659	0.290513	0.104467	0.0963152	0.311828	4.9056	4.95429	4.35376	4.94132	4.42996	4.97455	4.50287	5.02139	4.23592	4.76775	4.60807	5.19206	4.25487	4.84934	4.49885	4.50951	1.3496	1.3359	0.43253	0.417812	2.77107	2.69899	0.013044	0.0151715	0.0257038	0.0273752
1810013L24Rik	6.0092	6.31887	5.89391	6.25086	0.171533	0.0647462	0.105996	0.159915	6.0147	5.8714	6.23382	5.96521	6.30451	5.78653	6.31308	5.78784	6.36869	5.87752	6.33998	6.10927	6.31556	6.04019	6.38861	6.17449	-1.24045	-1.28033	-0.310858	-0.35652	-2.94258	-3.37154	0.00907485	0.00360877	0.0187078	0.00767786
1810014B01Rik	2.27283	1.63029	2.37619	1.59904	0.137549	0.299868	0.204402	0.196203	1.88498	2.22683	1.43219	2.35676	1.43975	2.18546	1.48932	2.13907	1.52274	2.61267	2.07656	2.17409	1.54871	2.47979	1.52307	2.4214	1.54425	1.70235	0.626906	0.767531	3.23188	4.0672	0.00488074	0.00079617	0.0109235	0.00202828
1810022K09Rik	5.99688	4.9046	5.59633	4.91297	0.814946	0.429696	0.0842868	0.428663	5.48817	5.64833	5.54214	6.75727	4.98475	5.67936	4.68573	5.31327	4.64406	5.56486	4.77246	6.6455	4.53491	5.49278	4.61808	5.2715	2.14788	1.59103	1.10292	0.669964	3.47652	2.11914	0.00287396	0.0490453	0.00697506	0.0770288
1810024B03Rik	0.471706	-0.0292844	-0.197068	0.499199	0.283695	0.599972	0.159886	0.351719	0.0177894	-0.0558153	0.356191	0.642864	0.703136	-0.409322	-0.133425	0.389203	0.810093	-0.229264	0.493708	0.744724	0.465777	-0.0938703	-0.833612	0.110032	1.43836	-1.60148	0.524428	-0.679402	1.65228	-2.13735	0.116758	0.0473377	0.16983	0.0746454
1810026B05Rik	5.9186	6.56095	5.5027	6.6113	0.693159	0.369107	0.045476	0.146581	6.52232	5.51561	7.09471	6.6114	6.46721	5.43818	6.24537	5.0815	6.66217	5.54497	6.46649	6.3445	6.79348	5.51206	6.43723	5.63698	-1.56151	-2.15626	-0.642945	-1.10853	-2.5991	-4.43738	0.0186753	0.000358029	0.0349929	0.0010026
1810026J23Rik	5.58981	5.39962	5.57506	5.41048	0.203264	0.0617533	0.150795	0.100425	5.49498	5.64236	5.46253	5.38109	5.27567	5.34926	5.44163	5.86611	5.39278	5.6626	5.35755	5.52635	5.47851	5.64604	5.33678	5.58569	1.14297	1.12133	0.192791	0.165208	1.73774	1.49858	0.100269	0.152254	0.148855	0.208175
1810030O07Rik	5.67771	5.70489	5.4935	5.77457	0.120558	0.159816	0.139529	0.173117	5.97898	5.40833	5.91727	5.71858	5.64306	5.486	5.73874	5.62465	5.61943	5.69281	5.57625	5.82353	5.8568	5.38687	5.58732	5.54409	-1.01707	-1.21575	-0.0244202	-0.281849	-0.214065	-2.471	0.833033	0.0243043	0.869868	0.0414697
1810032O08Rik	5.38691	3.69623	5.64464	3.79671	0.144056	0.124466	0.155213	0.120315	3.65505	5.63743	3.70671	5.47109	3.86272	5.43301	3.83184	5.31184	3.92437	5.71228	3.53017	5.53968	3.7447	5.79584	3.7162	5.22505	3.2346	3.60791	1.69359	1.85116	13.8161	15.7191	1.07501e-10	1.38439e-11	9.44027e-09	8.35975e-10
1810034E14Rik	0.12618	1.55907	-0.121572	2.37107	0.626229	0.287473	0.277152	0.411842	2.30828	-0.408707	1.62559	0.814405	1.81733	-0.0575712	1.84633	0.389203	2.6152	0.233925	1.60398	-0.650457	2.74345	-0.253933	1.16037	-0.0484331	-2.69185	-5.57826	-1.4286	-2.47982	-4.2313	-7.52895	0.00055812	8.06213e-07	0.00171683	5.04351e-06
1810037I17Rik	5.45296	4.69316	4.75277	4.50579	1.00963	0.387928	0.149025	0.316539	4.88117	4.77663	5.2546	5.87445	4.65475	4.93603	4.55102	4.82104	4.24778	4.72343	4.60212	6.66699	4.23948	4.57497	4.3649	4.44937	1.71574	1.17596	0.778834	0.233834	2.18774	0.633071	0.042891	0.53508	0.0720031	0.609342
1810041H14Rik	-0.16648	-0.646959	-0.273998	0.12833	0.853513	0.764247	0.470539	0.361815	0.237967	-0.614502	0.138704	0.729862	0.346951	-0.225421	-0.421817	-1.10772	0.337724	-0.629687	-0.616914	0.353505	-0.409322	0.373616	-1.68781	-0.641563	1.40888	-1.33565	0.494553	-0.41754	1.05059	-0.971718	0.308097	0.344765	0.384184	0.420821
1810043G02Rik	1.35051	2.71501	1.00326	2.74556	0.427671	0.118441	0.549426	0.0922712	2.80591	0.819921	2.55439	0.814405	2.60801	0.469206	2.79988	1.68324	2.78329	1.76782	2.69714	1.70705	2.78501	0.956079	2.80862	1.19732	-2.53876	-3.34366	-1.34412	-1.74143	-5.84792	-7.20969	1.9089e-05	1.42781e-06	9.99319e-05	8.15666e-06
1810046K07Rik	0.66455	1.5318	0.383183	0.933351	0.431754	0.179343	0.611708	0.540982	1.11257	1.07811	1.31506	0.906434	0.153454	-0.409322	1.45425	1.08954	1.40283	0.490329	1.68891	0.552197	1.06455	0.373616	1.66898	0.110032	-1.80257	-1.44633	-0.850053	-0.532394	-2.71378	-1.55408	0.0147095	0.138515	0.0284382	0.191408
1810049J17Rik	2.56254	2.03001	2.38457	2.05311	0.239113	0.163137	0.572989	0.763784	0.949644	1.62769	1.97168	2.32523	2.28465	2.25352	2.02984	2.6945	2.2669	2.84716	1.86597	2.40045	2.71124	2.80991	2.25256	2.82998	1.43877	1.29503	0.524837	0.37299	1.59833	1.14088	0.128321	0.26968	0.183655	0.340764
1810055G02Rik	3.06217	1.2828	3.84598	1.27246	0.188949	0.37086	0.0665626	0.179154	1.52174	3.82024	0.989747	3.08249	1.28258	3.90689	1.45425	3.14223	1.1569	3.89283	1.72434	2.79375	1.12862	3.76398	0.962843	3.2302	3.41026	5.90001	1.76988	2.56072	9.07346	14.0942	6.11684e-08	7.85218e-11	9.53173e-07	2.84001e-09
1810058I24Rik	5.49897	5.24489	5.29573	5.30784	0.182067	0.150244	0.115279	0.144327	5.18603	5.13757	5.06434	5.54252	5.36496	5.41294	5.28716	5.59803	5.19476	5.30442	5.20501	5.6246	5.48562	5.32798	5.42306	5.23073	1.19372	-1.00751	0.25546	-0.010795	2.21924	-0.0940036	0.0403107	0.926201	0.0683566	0.944761
1810062O18Rik	-0.48281	-0.396189	-0.476082	0.178002	1.11004	0.686101	0.746453	0.536531	-0.617263	-1.22654	0.309588	0.642864	0.346951	-0.225421	-0.397101	0.189746	0.434278	-0.904654	-0.171705	-0.957475	0.548043	0.452292	-1.32554	-1.80637	-1.01944	-1.54578	-0.0277762	-0.62834	-0.050965	-1.2424	0.959945	0.230892	0.969325	0.298374
2010001A14Rik	0.0309095	0.525895	0.0307635	0.947132	0.841548	0.564656	0.62992	0.266556	1.06991	-0.614502	0.138704	0.814405	1.06747	-0.225421	1.17645	0.652382	1.10311	0.0928384	0.811761	-0.409322	0.548043	0.870138	-0.0233325	-0.933826	-1.37829	-1.90653	-0.462878	-0.930949	-1.10972	-2.36404	0.282512	0.0301947	0.356127	0.050272
2010007H06Rik	4.44831	5.4893	4.00435	4.76829	0.421822	0.312671	0.410949	0.160341	4.84918	4.25689	5.39348	4.36529	4.71946	3.41624	5.18641	4.02522	4.93622	4.31475	5.45108	4.36982	4.56829	4.02952	5.92623	5.0329	-2.0899	-1.69647	-1.06344	-0.762534	-5.14138	-3.43134	8.06614e-05	0.00317001	0.00033635	0.00686228
2010008C14Rik	-0.311867	0.35096	-0.0679085	0.277823	0.495386	0.411399	0.803878	0.575633	-0.30855	-1.22654	-0.110485	-0.0704165	0.252559	0.571389	0.876973	0.189746	0.102737	0.354033	0.229116	-0.957475	1.06455	0.0294888	0.408237	-0.409322	-1.58397	-1.25443	-0.663543	-0.327032	-1.56142	-0.798193	0.13678	0.435727	0.193942	0.513341
2010015M23Rik	0.483773	-0.912721	0.280142	-0.844853	0.651058	0.907864	0.72712	0.671089	-1.2556	-0.210827	-0.110485	0.54341	-1.32554	-0.225421	-1.59136	0.652382	-0.925445	0.233925	-1.79941	1.14862	0.127165	1.32289	-0.149631	-0.409322	2.71567	2.22968	1.44131	1.15684	2.81357	2.28407	0.0119272	0.0354446	0.0237508	0.0578701
2010016I18Rik	4.11595	5.85818	5.39818	6.43852	0.744714	0.344808	0.351879	0.477106	5.92701	5.09358	6.14445	4.44949	6.13727	5.11856	5.64592	4.0439	6.85499	5.56812	5.48434	3.11539	6.83481	5.81244	6.15804	4.85502	-3.41675	-2.05638	-1.77263	-1.04011	-5.66051	-3.67678	2.7809e-05	0.00185979	0.000137633	0.0042938
2010107E04Rik	6.09771	5.06336	5.53725	4.91373	0.798257	0.411001	0.120181	0.15463	4.9955	5.46561	5.41019	6.46933	5.02538	5.71295	4.90988	5.56469	4.68688	5.4543	5.38156	7.0376	4.94717	5.51616	4.55183	5.31923	2.05923	1.53797	1.04211	0.621023	3.61325	2.13147	0.00213534	0.047883	0.0054393	0.075367
2010109I03Rik	2.22944	1.63969	1.72925	1.69144	0.482979	0.317134	0.482123	0.0930664	1.59906	2.24889	1.27106	1.6956	1.81733	1.08729	2.01946	2.75802	1.69749	1.85249	1.53031	2.49227	1.65187	1.72834	1.73791	1.97187	1.52961	1.03315	0.613168	0.0470509	2.25914	0.16834	0.0372474	0.868295	0.0638156	0.899309
2010111I01Rik	4.59512	3.63383	4.97104	4.06933	0.143819	0.172902	0.113614	0.298254	3.70191	4.81627	3.63709	4.69688	3.99238	5.06116	3.69916	4.55631	4.40817	4.95562	3.39576	4.7189	4.17485	5.05112	3.80332	4.40838	1.95129	1.88345	0.96443	0.913377	6.43725	6.67536	6.02621e-06	3.8327e-06	3.77179e-05	1.9204e-05
2010204K13Rik	1.66989	0.238005	2.00641	-0.434944	1.06628	0.175689	0.0892246	0.781392	0.487562	2.09778	0.356191	1.74236	-0.075387	1.88383	0.346951	1.08954	-1.19759	2.02528	-0.0186841	3.13623	-0.954364	2.01874	0.267562	0.711445	2.76793	5.27821	1.46881	2.40005	3.05173	4.68666	0.00718889	0.000210117	0.0152924	0.000623994
2010300C02Rik	-0.573519	-0.548016	0.484074	-0.526756	0.936085	0.667181	0.47387	0.365184	-0.0797129	0.534501	-0.242548	-1.70859	-0.692544	1.08729	0.234887	0.389203	-0.925445	-0.0591095	-1.22797	-0.0408618	-0.409322	0.373616	-0.95643	-0.933826	1.02625	1.99583	0.0373789	0.996987	0.077644	2.34651	0.939014	0.0312795	0.953373	0.0518018
2010300F17Rik	-1.12264	0.192379	-0.704655	0.526537	0.342579	0.619755	0.80046	1.48255	-1.41499	-1.03179	-0.218503	-1.51477	0.782943	-0.800432	-0.40522	-1.30359	0.550939	-1.41964	0.453903	-0.862038	2.18725	0.433245	0.939337	-0.810142	-2.53368	-2.20454	-1.34124	-1.14048	-1.88667	-1.76536	0.0763395	0.0953895	0.118154	0.137945
2010309G21Rik	-0.183817	0.208432	-0.779671	-0.270954	0.407561	0.46299	0.385431	0.594393	-0.703082	-0.317864	-0.409322	0.361756	0.196785	-1.12902	0.660849	-0.143825	-0.860494	-1.06398	0.144289	-0.359072	0.282976	-0.607822	0.437914	-0.594128	-1.31745	-1.40302	-0.397743	-0.488535	-1.13323	-1.25195	0.272788	0.227478	0.345675	0.29467
2010315B03Rik	3.6704	4.99319	3.48621	4.67709	0.707511	0.28482	0.11496	0.0717531	4.65294	3.61918	5.31373	4.37821	4.724	3.41624	4.64231	2.78423	4.74445	3.54155	4.91604	4.07543	4.58696	3.36786	5.10068	3.44375	-2.52336	-2.28219	-1.33534	-1.19042	-5.66167	-4.87567	2.77441e-05	0.000140781	0.00013746	0.000437165
2010320M18Rik	2.92717	1.97534	2.37258	2.04663	0.707661	0.373423	0.207537	0.199213	2.32924	2.24889	2.5109	3.43255	1.86613	2.2359	1.93622	2.65749	1.96918	2.32763	1.78526	3.56644	2.02196	2.67789	1.66898	2.05221	1.9855	1.24674	0.989502	0.318156	3.30402	1.03793	0.00417654	0.313787	0.00958303	0.387901
2210013O21Rik	0.408788	1.47368	0.187131	1.91534	0.511441	0.380401	0.47176	0.104487	1.90244	0.0838455	1.91852	0.199066	2.05297	0.864455	1.59508	0.812645	1.79881	-0.229264	1.36547	0.840298	1.90716	0.0294888	1.01566	-0.216856	-2.01777	-3.32736	-1.01276	-1.73438	-3.47192	-6.03162	0.00290284	1.32599e-05	0.00703396	5.56471e-05
2210016F16Rik	5.68263	4.48998	5.65122	4.58672	0.313348	0.238856	0.110412	0.158131	4.60347	5.56775	4.3012	5.67876	4.78043	5.79568	4.71634	5.69137	4.3947	5.67936	4.6756	6.0639	4.56829	5.56209	4.26677	5.29649	2.29103	2.0873	1.19599	1.06163	7.77116	7.04882	5.27317e-07	1.91427e-06	5.23281e-06	1.05874e-05
2210016L21Rik	4.69863	4.87174	4.75152	4.97105	0.108773	0.0973106	0.124347	0.0997011	4.95483	4.56991	4.83044	4.61838	4.85839	4.81662	4.81033	4.85806	4.97004	4.77529	4.82914	4.67492	5.10092	4.84427	5.01705	4.64318	-1.12587	-1.16348	-0.171046	-0.218449	-1.68186	-2.18819	0.110804	0.0428538	0.162303	0.0683274
2210412B16Rik	-0.0577143	-0.78875	0.409088	-0.5033	0.982128	0.630791	0.557332	0.334165	-0.617263	0.534501	-1.6601	-0.409322	-0.228175	-0.409322	-0.421817	-0.801372	-0.925445	0.811317	-0.830291	-0.409322	-0.242318	0.699856	-0.242791	1.38916	1.57161	1.8931	0.652241	0.920753	1.32595	2.06509	0.202332	0.0544516	0.269808	0.0843629
2210418O10Rik	-1.11362	-0.855066	1.05897	-2.21843	3.46358	1.68981	1.46905	1.73845	-3.34686	1.98948	-2.37516	-3.96249	-1.81155	2.14263	0.282976	-4.18301	-3.77696	-1.04486	0.899225	2.53077	0.0616463	1.14862	-2.2273	1.16025	-1.26549	10.08	-0.339694	3.33342	-0.237773	2.35485	0.814888	0.0307586	0.855275	0.0510994
2300009A05Rik	2.88173	2.69074	3.07991	2.57925	0.295898	0.0157551	0.125951	0.133802	2.38097	2.90523	2.70437	3.15062	2.6313	3.08066	2.68009	2.56483	2.67466	3.19815	2.67441	3.11643	2.63006	3.13558	2.7041	2.69503	1.14013	1.42038	0.189198	0.50628	1.18415	3.24815	0.252587	0.00471234	0.324085	0.00972323
2310001H17Rik	3.87722	3.63936	3.60648	3.73303	0.192483	0.188415	0.268763	0.169693	3.58085	3.78586	3.78586	3.94225	3.60136	3.59906	3.36476	3.63216	3.92793	3.22922	3.67665	4.09105	3.82196	3.81177	3.73015	3.8434	1.17741	-1.08429	0.235612	-0.116756	1.51487	-0.749383	0.148109	0.463833	0.207208	0.540981
2310009A05Rik	3.36233	2.94119	3.06124	2.92532	0.702037	0.353519	0.228189	0.123009	3.05435	3.08477	3.37109	3.61568	2.8056	2.78329	2.68389	2.76422	2.83589	3.03672	3.08835	4.24083	3.00542	3.34017	2.62142	2.82859	1.35662	1.09911	0.440017	0.136338	1.57659	0.48083	0.133246	0.636745	0.189599	0.702361
2310009B15Rik	2.66372	2.03857	2.88041	2.33793	0.432011	0.163529	0.158505	0.384748	2.01754	2.8237	1.84837	2.99532	2.14129	2.87554	1.97033	2.668	2.30567	2.72381	2.11301	2.93936	2.88723	3.0986	2.22256	2.05221	1.55529	1.47918	0.637183	0.564794	2.74875	2.65031	0.01367	0.0167924	0.0266989	0.0299461
2310010J17Rik	1.47701	0.275939	0.921113	0.553922	1.07892	0.40923	0.350941	0.270121	0.237967	1.35929	0.63859	2.04169	0.634208	0.571389	-0.133425	0.652382	0.877734	0.716787	-0.0186841	2.71593	0.465777	1.03699	0.617273	0.498038	2.33439	1.30421	1.22305	0.383176	2.62127	0.823826	0.0178367	0.421404	0.0336233	0.498861
2310011J03Rik	5.68009	5.27243	5.51737	5.26044	0.30841	0.104887	0.12521	0.177672	5.34978	5.41165	5.21344	5.4973	5.36944	5.69477	5.38098	5.74734	4.99518	5.51166	5.33852	6.08481	5.32737	5.4514	5.15679	5.39092	1.33022	1.19333	0.411665	0.254991	2.98052	1.85033	0.00837021	0.0816594	0.0174541	0.120473
2310015A10Rik	4.75188	5.52453	4.73885	5.3379	0.272108	0.197297	0.187797	0.120711	5.20359	4.724	5.49081	4.56252	5.2682	4.48999	5.40947	4.62808	5.44163	4.80409	5.38522	4.66158	5.43818	4.93733	5.81262	5.15535	-1.72036	-1.5113	-0.782709	-0.595792	-5.61674	-4.26319	3.03829e-05	0.000520982	0.000148659	0.00139851
2310022A10Rik	4.81624	4.69401	5.19043	4.73451	0.385324	0.330746	0.0824588	0.193191	4.61018	5.0851	4.20744	4.5225	4.59774	5.16652	4.84389	5.28716	4.7172	5.26887	4.78402	4.48099	5.01291	5.24123	4.9407	4.9743	1.0844	1.37707	0.116898	0.4616	0.642917	2.62731	0.528823	0.0176145	0.603015	0.0311896
2310022B05Rik	3.83	3.6654	4.00643	3.73582	0.353564	0.210143	0.136844	0.17122	3.60106	4.05214	3.42678	3.32449	3.62514	3.8035	3.9269	4.14353	3.74147	4.06852	3.71267	3.88893	3.97563	4.10158	3.59523	3.96306	1.12474	1.21458	0.169593	0.280455	1.00353	1.72823	0.329623	0.101997	0.406683	0.146312
2310031A07Rik	0.369635	-0.689435	0.811291	-1.36134	1.1291	1.1493	0.261962	0.625609	-2.13254	1.1997	0.435421	0.486128	-0.61471	0.735608	-0.922712	-1.25646	-1.24499	0.668881	-0.0756307	1.24147	-1.45312	0.640979	-2.19482	1.0074	2.05509	4.56173	1.0392	2.18958	1.76316	3.57041	0.0957717	0.00234376	0.143293	0.00526695
2310033P09Rik	4.33613	3.77264	4.27312	3.83756	0.370475	0.125322	0.101849	0.154135	3.84452	4.24839	3.73261	3.91958	3.70206	4.15153	3.94672	4.24194	3.75249	4.2962	3.64983	4.81391	4.05116	4.39637	3.7614	4.36911	1.48296	1.35667	0.568481	0.440074	3.51164	2.77197	0.00266297	0.0130192	0.00653686	0.0238996
2310035C23Rik	5.63905	6.19733	5.67027	6.14029	0.319287	0.159251	0.0466294	0.118435	6.07105	5.68928	6.41659	5.94631	6.09575	5.71886	6.03492	5.20377	6.31725	5.60894	6.16644	5.78601	6.07713	5.664	6.17135	5.62012	-1.47421	-1.38504	-0.559938	-0.469929	-4.21079	-3.54105	0.000583424	0.00249818	0.00178389	0.00556483
2310036O22Rik	6.50167	6.28526	6.45579	6.29704	0.166305	0.108256	0.143964	0.334098	5.83569	6.24232	6.27067	6.35061	6.55108	6.55263	6.40885	6.73625	6.26654	6.52869	6.14791	6.43132	6.53485	6.49954	6.31362	6.48849	1.16184	1.11668	0.216408	0.159212	1.52752	1.12509	0.144955	0.27613	0.203417	0.347953
2310039H08Rik	3.60342	2.3768	3.61144	2.49777	0.440744	0.238149	0.0908859	0.0258188	2.53403	3.67601	2.486	3.78586	2.47474	3.51796	2.51465	3.34967	2.49695	3.70158	2.48642	4.13027	2.48537	3.55022	2.02015	3.14788	2.36927	2.16338	1.24444	1.11329	6.03241	5.62726	1.32393e-05	2.97424e-05	7.32973e-05	0.000112087
2310043M15Rik	1.24593	1.04185	2.1884	1.2967	0.987776	0.550502	0.676785	0.59075	0.487562	1.55626	0.725824	0.435421	1.79881	1.90041	0.964173	1.61273	1.23455	2.1646	0.636308	0.458532	1.66585	3.13233	1.84109	2.47704	1.11525	1.89015	0.157373	0.918499	0.312825	2.14247	0.758204	0.0468673	0.808208	0.0740082
2310043P16Rik	3.81321	4.51518	3.73889	4.80726	0.622201	0.243765	0.271643	0.379428	4.46286	3.88335	4.41893	3.75323	4.52186	3.33714	4.67282	4.15673	4.9927	3.81274	4.21778	2.96447	5.25161	3.92232	4.7512	4.3784	-1.64692	-2.07452	-0.719774	-1.05278	-2.80024	-4.16809	0.0122672	0.000639869	0.0243467	0.00167161
2310057M21Rik	4.51031	3.66679	4.82221	3.75187	0.190664	0.019988	0.0944131	0.153498	3.63875	4.8714	3.63709	4.60538	3.60136	4.75936	3.67332	4.22943	3.86812	4.72835	3.67665	4.64718	3.89925	4.92974	3.68009	4.55926	1.78751	2.11149	0.837949	1.07826	6.82698	9.21488	2.88474e-06	4.90162e-08	2.07255e-05	4.76772e-07
2310058D17Rik	1.10033	1.53253	1.52964	1.7502	0.66214	0.228675	0.402388	0.396019	1.33108	1.68324	1.403	1.84145	1.5322	1.02148	1.8655	1.02754	1.91986	1.44133	1.36547	0.247801	2.21767	1.97251	1.49618	1.28452	-1.37354	-1.13974	-0.457898	-0.188704	-1.42315	-0.648876	0.172719	0.525056	0.235998	0.600414
2310061I04Rik	4.69512	4.38826	5.08869	4.36314	0.0828599	0.26242	0.0814659	0.357181	3.84452	5.08074	4.07716	4.69688	4.57068	4.97685	4.39687	4.76229	4.41309	5.13953	4.36062	4.57787	4.62429	5.15764	4.71837	4.74344	1.23017	1.66876	0.298855	0.738774	1.89046	4.83322	0.0758033	0.000153982	0.117457	0.000473451
2410002F23Rik	7.708	6.82767	8.11724	6.95119	0.037913	0.0269149	0.108672	0.0408523	6.9735	8.16244	6.82359	7.73641	6.94907	7.97675	6.86666	7.72529	6.89472	8.09739	6.8139	7.65227	6.98747	8.23237	6.80653	7.71801	1.84082	2.24395	0.880349	1.16604	11.0621	14.6154	3.31973e-09	4.41996e-11	9.81211e-08	1.84644e-09
2410004B18Rik	4.62707	4.10282	4.47101	4.0423	0.415314	0.0660848	0.0220346	0.0586067	4.09666	4.48082	4.17453	4.95336	4.01187	4.43824	4.11088	4.24839	3.97494	4.48588	4.11148	5.01811	4.08572	4.47911	4.01439	4.28842	1.44248	1.34554	0.528556	0.428188	3.3475	2.70747	0.00380156	0.014905	0.00884821	0.0269297
2410006H16Rik	6.11653	5.82863	5.3459	5.8028	0.613549	0.268029	0.211905	0.277642	6.11935	5.3107	6.17135	6.48412	5.45839	5.06798	5.73434	5.73169	5.73913	5.56251	5.87515	6.77553	5.89435	5.44239	5.53367	5.4748	1.22424	-1.3726	0.291883	-0.456913	1.24193	-1.91385	0.231063	0.0725645	0.301274	0.108594
2410015M20Rik	5.56118	4.97752	5.20612	4.90392	0.513901	0.157788	0.142947	0.195895	5.11833	5.24808	5.12939	5.66982	4.99401	5.38985	4.82448	5.41936	4.66599	5.08074	5.09687	6.19414	4.83736	5.1058	4.85936	4.9614	1.50709	1.22853	0.591763	0.296934	3.06251	1.52443	0.00702476	0.145719	0.0150013	0.200317
2410016O06Rik	5.97225	4.2945	6.2158	4.52088	0.203144	0.301551	0.142549	0.108122	4.42751	6.08738	4.01592	5.9336	4.55713	6.10154	4.70219	6.05969	4.44126	6.36848	4.33154	6.18604	4.65762	6.3058	4.12833	5.70966	3.20018	3.24412	1.67815	1.69783	11.7465	12.3596	1.33416e-09	6.10584e-10	4.94249e-08	1.37561e-08
2410022M11Rik	1.41519	2.17822	0.934656	2.15792	0.236341	0.149069	0.691356	0.275955	1.8336	0.201014	1.97835	1.49139	2.02642	0.571389	2.33554	1.55459	2.4182	1.76782	2.17645	1.55141	2.35345	1.1984	2.22256	1.06337	-1.68227	-2.3154	-0.750406	-1.21126	-2.93319	-4.43142	0.00925781	0.000362638	0.0190279	0.00101406
2410089E03Rik	3.79747	5.5115	4.12001	5.85804	0.326995	0.154984	0.151098	0.280903	5.68441	4.27084	5.50058	3.55669	5.56486	3.99256	5.46518	3.8119	6.16781	3.98744	5.35552	3.56644	6.01507	4.22921	5.72473	4.25487	-3.31085	-3.32733	-1.7272	-1.73436	-10.3048	-10.8495	9.58721e-09	4.44547e-09	2.21456e-07	6.72151e-08
2410131K14Rik	4.78322	4.58121	5.10893	4.75397	0.30915	0.188081	0.105003	0.0832415	4.73779	5.05046	4.30785	4.54629	4.66909	5.06418	4.67282	5.02295	4.74043	5.05486	4.61512	4.48763	4.86859	5.2662	4.72904	5.07603	1.14429	1.28077	0.194457	0.357009	1.3844	2.65328	0.184075	0.0166887	0.248886	0.0297882
2500002B13Rik	0.646101	0.860718	1.31225	0.791162	0.566892	0.221164	0.549053	0.163591	0.978708	1.53902	0.989747	0.729862	0.634208	1.59756	0.553176	0.571893	0.67584	0.490329	1.04891	1.33108	0.87589	1.62208	0.851039	-0.0484331	-1.13881	1.43344	-0.187532	0.519482	-0.573	1.73475	0.574118	0.10081	0.645349	0.144764
2500004C02Rik	1.73967	1.9021	1.84006	1.98303	0.217198	0.324374	0.401111	0.146282	1.97174	1.64244	2.37361	1.93012	1.81733	1.37995	1.84633	1.87493	1.96918	2.25728	1.65057	1.70705	2.17387	2.08057	1.73791	1.44659	-1.10115	-1.09916	-0.139007	-0.136395	-0.614972	-0.627911	0.546687	0.538375	0.619224	0.612343
2510002D24Rik	3.79284	4.3343	4.04295	4.49448	0.0536429	0.145609	0.126313	0.254102	4.17781	3.981	4.13442	3.79439	4.5189	3.91751	4.40378	3.80404	4.48231	4.0634	4.32765	3.72157	4.79891	4.2099	4.47135	3.85137	-1.46144	-1.35791	-0.547395	-0.441386	-4.04513	-3.42694	0.000835206	0.00320043	0.00243924	0.00692205
2510009E07Rik	-0.769197	0.324298	-0.705242	0.855235	0.85588	0.616332	0.457321	0.213003	0.978708	-1.22654	-0.110485	-0.622436	1.01645	-0.93565	-0.258507	-1.93647	0.877734	-0.229264	1.04891	0.123683	0.548043	-0.42951	0.617273	-0.641563	-2.19232	-2.9791	-1.13246	-1.57488	-2.65551	-3.94461	0.0166116	0.00103885	0.0316044	0.00256428
2510016D11Rik	-3.06919	-0.189465	-2.2522	0.0797555	1.34489	0.769774	1.35422	0.890207	-0.30855	-4.16061	-1.27596	-1.70859	-0.892279	-1.25923	-0.00433129	-4.45779	0.337724	-2.27131	-0.0186841	-3.96249	1.18213	-1.31764	0.541115	-2.1479	-7.4986	-4.94326	-2.90662	-2.30546	-3.75811	-3.27809	0.00155827	0.00441733	0.0041586	0.00919596
2510017J16Rik	-0.611563	-0.685889	-0.449886	0.0704063	0.977057	0.607867	1.35428	0.620317	-0.801372	-2.30094	-1.27596	-0.227198	0.346951	-0.225421	-0.803293	-1.93647	0.102737	-0.229264	-0.830291	-0.650457	0.63331	0.956079	0.165985	0.367871	-1.00366	-1.41395	-0.0052639	-0.499735	-0.00806921	-0.857564	0.993655	0.403017	0.995394	0.480363
2510039O18Rik	6.38468	6.41165	6.34807	6.45483	0.185371	0.162214	0.0806441	0.193396	6.18442	6.23879	6.21051	6.22631	6.50475	6.33602	6.59254	6.65239	6.4867	6.403	6.47448	6.31661	6.64344	6.41445	6.36907	6.34342	-1.01888	-1.07676	-0.0269847	-0.106692	-0.226998	-0.898126	0.823122	0.381617	0.861877	0.458915
2510046G10Rik	1.36895	1.30481	1.57129	1.65513	0.945304	0.408485	0.442243	0.148364	1.84018	0.976955	1.60228	1.82146	1.70645	1.49168	1.48888	1.42172	1.56168	1.91447	1.42615	2.19925	1.51221	1.90204	0.701914	0.0333438	1.09395	-1.0708	0.129548	-0.0986901	0.344317	-0.286817	0.734815	0.777706	0.786611	0.823989
2610001J05Rik	4.77689	4.52268	4.38176	4.73204	0.16586	0.163859	0.0722121	0.20555	4.98575	4.28596	4.72399	4.8485	4.73208	4.45348	4.58827	4.66112	4.48231	4.37107	4.39637	4.97649	4.728	4.41652	4.38208	4.62146	1.1983	-1.27997	0.260987	-0.356112	2.09053	-2.84395	0.051843	0.0111862	0.0846179	0.0208607
2610002M06Rik	5.22035	5.22241	5.1152	5.05689	0.326867	0.204248	0.0160265	0.217033	5.32975	5.13284	5.50443	5.46831	5.05929	5.10918	5.08101	4.81523	5.03961	5.09606	5.24082	5.50212	4.79891	5.12274	5.0634	5.09575	-1.00035	1.03709	-0.000506129	0.0525343	-0.00334449	0.345074	0.99737	0.734255	0.99785	0.7873
2610005L07Rik	5.12589	5.52944	5.84154	5.71131	0.411103	0.140197	0.174621	0.260209	5.89265	6.04699	5.49387	4.88691	5.53468	5.84029	5.4759	5.05349	5.97263	5.62024	5.41452	4.83649	5.44531	5.85864	5.73347	5.72665	-1.33276	1.0936	-0.41442	0.129085	-2.37698	0.766558	0.029417	0.45382	0.0519341	0.531331
2610008E11Rik	3.43946	4.65155	3.18171	4.47616	0.784862	0.306922	0.193199	0.137425	4.52603	3.33737	4.96129	4.10773	4.43874	3.09017	4.25629	2.74169	4.63224	3.34625	4.81002	4.13027	4.30761	2.95303	4.57862	2.77814	-2.30422	-2.45477	-1.20428	-1.29559	-4.62091	-4.77906	0.000241712	0.000172685	0.000850074	0.000524274
2610020C07Rik	0.725654	0.456142	0.716275	0.771121	0.440364	0.893582	0.329932	0.04132	0.774339	0.353629	-0.60866	0.579	0.726662	0.714198	0.157127	0.235474	0.757943	0.645124	0.790015	0.801996	0.82554	1.15215	1.48608	1.28615	1.15413	-1.0394	0.206807	-0.0557571	0.566405	-0.161473	0.578493	0.873617	0.649151	0.902985
2610020H08Rik	1.79869	3.24934	2.58574	3.51306	0.276328	0.298511	0.200734	0.484155	3.42821	2.72139	3.63709	2.14013	2.87772	2.76606	3.32468	1.68324	4.00163	2.32763	2.97272	1.49383	3.7447	2.5279	3.06284	1.87756	-2.73697	-1.88164	-1.45258	-0.911989	-5.41592	-3.9638	4.57442e-05	0.000996443	0.00020936	0.00247204
2610021A01Rik	4.01487	4.4693	4.37657	4.62466	0.532555	0.229671	0.14446	0.0991652	4.67763	4.4288	4.75457	4.61838	4.58827	4.49301	4.21599	3.39576	4.7287	4.16556	4.37526	4.24984	4.50405	4.41893	4.53138	3.79552	-1.37573	-1.18905	-0.4602	-0.249814	-2.32607	-1.33541	0.0325901	0.199283	0.0566913	0.262101
2610035D17Rik	3.40623	4.04431	2.85698	4.31049	0.161029	0.265946	0.471959	0.340698	4.33858	2.35871	4.10451	3.61061	4.50357	3.09017	4.15852	3.41225	4.57787	3.396	3.65685	3.21781	3.82196	2.58305	4.25735	3.38425	-1.55865	-2.76574	-0.640297	-1.46767	-3.03245	-6.62973	0.00749157	4.17748e-06	0.0158382	2.06381e-05
2610037D02Rik	1.67191	2.02472	2.17181	2.1955	0.745202	0.718439	0.43233	0.575934	1.97174	2.32271	1.80822	1.64779	1.49299	1.53542	1.27852	1.7273	2.76472	2.32763	2.01546	0.744724	2.55257	2.50149	2.99667	2.56782	-1.33056	1.00431	-0.412034	0.00620704	-0.997085	0.0166234	0.332653	0.98693	0.40986	0.990533
2610044O15Rik8	3.35644	4.18581	3.50507	4.10518	0.826274	0.427599	0.191954	0.125173	4.11864	3.24494	4.70947	4.04429	4.23336	3.70671	3.66207	2.41716	4.13528	3.5184	4.18406	4.05713	3.93346	3.55022	4.18766	2.90718	-1.77812	-1.52297	-0.830352	-0.606887	-2.83168	-2.11717	0.01148	0.0492337	0.0229633	0.0772544
2610301B20Rik	2.31058	2.57538	2.1007	2.73766	0.559092	0.34073	0.12702	0.265748	3.07416	2.21302	2.82998	2.60336	2.42976	2.12671	2.71636	2.25565	2.76472	2.14454	2.68201	2.83226	2.68201	1.91852	2.07316	1.55106	-1.17132	-1.5633	-0.22814	-0.644598	-0.924027	-2.62082	0.368355	0.0178534	0.447232	0.0315597
2610306M01Rik	1.50749	1.02978	0.949537	1.13123	0.419087	0.339231	0.505295	0.434442	1.48557	0.201014	1.49405	1.04463	0.497564	1.08729	0.806946	1.63441	1.26329	1.24529	0.749561	2.02196	1.27852	1.26455	1.06858	1.32896	1.42119	-1.14097	0.507101	-0.190261	1.65965	-0.600896	0.11525	0.555807	0.168099	0.628312
2610318N02Rik	2.22755	-0.45406	2.96556	0.00274772	0.210272	0.449564	0.0721253	0.646587	0.42254	3.00866	-0.767279	2.33923	0.0481191	2.85846	-0.803293	2.43556	-0.925445	3.00827	-0.411654	2.18129	0.465777	2.98687	0.165985	1.95412	6.40961	7.74654	2.68024	2.95355	8.74466	11.1162	1.0331e-07	3.08398e-09	1.43023e-06	4.95745e-08
2610507B11Rik	8.19972	8.17902	8.25014	8.21344	0.28762	0.0956579	0.044542	0.0630427	8.19797	8.28232	8.05831	7.95355	8.14488	8.18441	8.26467	8.40903	8.29701	8.26278	8.14689	7.95067	8.21388	8.27103	8.24619	8.48562	1.01457	1.02573	0.0208643	0.0366464	0.178565	0.313437	0.860382	0.757748	0.892698	0.806887
2610507I01Rik	0.638351	1.62385	1.03917	1.98735	0.581435	0.235608	0.430189	0.281946	1.80057	1.49012	1.27106	0.642864	1.81733	0.469206	1.72629	1.447	1.93012	0.998942	1.76013	0.353505	2.40137	1.1984	1.73791	0.110032	-1.94592	-1.89858	-0.960449	-0.924919	-3.19973	-3.43713	0.0052311	0.00313044	0.011613	0.00678946
2610524H06Rik	2.9851	3.06926	2.12938	2.96213	0.243651	0.119699	0.233516	0.175092	3.14737	2.17409	3.22717	3.10434	2.74348	1.98515	3.09709	2.7214	2.91068	2.43975	2.97272	3.26216	3.047	1.91852	2.98007	2.85251	-1.05706	-1.78326	-0.080058	-0.834519	-0.506602	-4.73846	0.618917	0.000188216	0.683849	0.000565554
2700038G22Rik	3.92595	2.73955	4.54102	2.71748	0.163985	0.280612	0.12842	0.328572	2.67632	4.69711	3.01896	4.03188	3.17622	4.45986	2.38001	3.71313	2.39788	4.4149	2.89294	4.07543	2.61951	4.59219	2.66631	3.88335	2.27779	3.52548	1.18764	1.81782	6.81961	11.0501	2.92465e-06	3.37455e-09	2.09389e-05	5.37484e-08
2700049A03Rik	3.22486	4.08569	2.99378	4.17785	0.291421	0.127703	0.183777	0.219998	4.34453	3.23153	4.06705	3.34909	3.92308	2.79375	3.93729	3.02067	4.37782	2.92979	4.08982	2.95303	4.06595	3.02007	4.24859	3.57666	-1.84374	-2.2712	-0.882638	-1.18345	-5.55872	-7.33582	3.41779e-05	1.13735e-06	0.00016436	6.70604e-06
2700060E02Rik	7.08177	6.38814	6.54168	6.39637	0.637913	0.308935	0.0981257	0.277843	6.7696	6.52754	6.78067	7.36394	6.37291	6.67453	6.3243	6.78909	6.09786	6.527	6.41632	7.81347	6.3451	6.43766	6.03125	6.36057	1.61689	1.10583	0.693223	0.145128	2.90987	0.610786	0.00972823	0.549391	0.019864	0.622338
2700062C07Rik	3.58069	2.8951	3.62058	2.91736	0.331661	0.269428	0.138817	0.300912	3.36012	3.41475	2.91031	3.75323	2.83256	3.69366	3.13094	3.36401	2.69174	3.71238	3.02493	3.95794	2.78501	3.66155	2.51422	3.24758	1.62221	1.60776	0.697965	0.685051	3.55572	3.5838	0.00241978	0.00227653	0.00602442	0.00513602
2700081O15Rik	3.87345	3.69354	4.20628	3.30153	0.409438	0.375818	0.0739308	0.19712	3.19651	4.28596	3.23982	3.5996	3.09408	4.11602	4.14992	4.31421	3.54049	4.24194	3.62301	3.45854	3.37504	4.18119	3.7614	4.12146	1.1281	1.88332	0.173901	0.913275	0.872764	4.57157	0.394907	0.000268568	0.474275	0.000777096
2700097O09Rik	3.85819	3.4366	4.10201	3.38825	0.311715	0.275825	0.167173	0.270995	3.22615	4.15143	3.82355	3.71783	3.21342	3.93563	3.21635	3.52971	3.7877	4.0074	3.26352	4.25692	3.32571	4.31359	3.44298	3.9283	1.34228	1.6502	0.424688	0.722639	2.29467	4.036	0.0347029	0.000851905	0.0599892	0.00214955
2700099C18Rik	2.80612	2.73448	2.51769	2.76307	0.763633	0.458052	0.312951	0.303703	2.48956	2.65913	3.40124	3.41651	2.51494	2.16331	2.50937	1.82187	2.97771	2.87471	2.64906	3.40426	3.07008	2.37361	2.37825	2.58182	1.05091	-1.16904	0.0716396	-0.225321	0.222489	-0.689529	0.826575	0.499761	0.864306	0.575703
2810001G20Rik	2.27689	2.42508	2.06365	2.88776	1.11475	0.560718	0.340605	0.24723	2.77167	1.92834	3.20405	2.70623	2.77744	2.00602	2.43372	2.14572	2.74397	1.76782	2.14572	3.44727	3.25795	2.55242	1.91683	0.808326	-1.05211	-1.75708	-0.0732917	-0.813178	-0.181831	-2.08866	0.857858	0.0520304	0.890648	0.0810594
2810002D19Rik	2.77854	2.67258	2.42236	2.69779	0.420861	0.254077	0.164316	0.25517	2.99005	2.37742	2.94928	3.19759	2.65043	2.57707	2.80778	2.88939	2.77241	2.52404	2.383	2.83226	2.37825	2.21092	2.55025	2.19493	1.09562	-1.22352	0.13175	-0.291042	0.639568	-1.38042	0.530947	0.185274	0.604634	0.246578
2810004N23Rik	6.26526	4.93368	6.32436	5.04415	0.331266	0.0192795	0.0678442	0.113841	5.17635	6.34429	4.95429	6.44101	5.10139	6.30263	4.90988	5.96498	4.95898	6.24484	4.92757	6.64407	4.93988	6.40569	4.94297	6.01099	2.51781	2.4235	1.33217	1.27709	10.0037	9.75697	1.48547e-08	2.14206e-08	3.10647e-07	2.4092e-07
2810006K23Rik	3.05504	3.18292	3.10332	3.16805	0.180083	0.0250037	0.117518	0.231564	3.42821	3.04469	3.16373	3.27467	2.86435	2.99379	3.21635	3.12812	3.18896	3.2644	3.16379	2.88781	3.19067	3.11039	3.1878	2.92955	-1.09157	-1.049	-0.126409	-0.0690126	-0.870587	-0.484742	0.396062	0.634023	0.475217	0.700033
2810013P06Rik	3.5903	4.62717	3.32884	4.76225	0.371561	0.111708	0.432968	0.0958278	4.86859	3.09181	4.76742	4.02601	4.66909	2.87554	4.65084	3.44473	4.81679	3.85068	4.50179	3.72901	4.69452	3.49734	4.58863	3.16147	-2.03851	-2.70383	-1.02751	-1.435	-5.70783	-7.80622	2.5278e-05	4.96201e-07	0.000126703	3.33976e-06
2810021J22Rik	2.43706	3.64704	2.82337	3.69627	0.317548	0.155257	0.15275	0.253885	3.77457	2.83994	3.86359	2.908	3.31885	2.63534	3.64326	2.30175	3.85095	3.00827	3.57786	2.21404	3.84072	2.80991	3.50344	2.32444	-2.31536	-1.8245	-1.21123	-0.8675	-6.72638	-5.16793	3.48203e-06	7.63282e-05	2.42806e-05	0.000256932
2810025M15Rik	1.20871	1.11063	0.367186	0.907352	0.589038	0.509829	0.4133	0.626032	1.80057	0.63803	0.474193	0.54341	0.346951	-0.0575712	1.71191	1.39148	0.67584	0.0928384	1.04891	1.92349	0.806048	0.795447	1.2075	0.976437	1.08355	-1.47604	0.115772	-0.56173	0.32289	-1.39447	0.750701	0.181068	0.801557	0.241611
2810039B14Rik	1.95519	1.14459	2.72838	1.22511	0.308932	0.280766	0.56524	0.242793	1.24529	2.4733	0.810209	1.6956	1.37643	2.08308	1.11457	2.00408	1.40283	2.98929	1.15739	1.74881	0.87589	3.36786	1.49618	2.37226	1.72556	2.82335	0.787062	1.49741	2.50536	5.28741	0.022654	5.95887e-05	0.0414202	0.000206403
2810402E24Rik	2.6605	2.61041	2.77302	2.65077	0.296596	0.161719	0.215552	0.0965168	2.64232	2.92566	2.74334	2.908	2.6249	2.76606	2.63961	2.39938	2.78329	2.92979	2.37639	2.92652	2.55257	2.47059	2.68231	2.4081	1.03886	1.08847	0.0550034	0.122306	0.315834	0.727195	0.755959	0.476966	0.806418	0.553667
2810403A07Rik	6.91832	6.95894	6.97443	6.93937	0.136652	0.150602	0.0714265	0.0211762	6.9621	6.94141	7.15193	6.9315	6.95252	6.92133	6.95591	6.72112	6.9189	6.95551	6.78413	7.0143	6.92398	7.07949	6.9438	7.00636	-1.02845	1.02463	-0.0404737	0.0351079	-0.425345	0.368677	0.675901	0.716902	0.735168	0.772793
2810403D21Rik	0.619156	0.887528	0.537322	0.974474	0.824276	0.504837	0.526209	0.17576	1.15704	0.63803	1.27106	1.04463	0.746942	0.945075	0.346951	-0.591656	1.05425	-0.229264	0.570495	1.21532	0.939672	0.795447	1.3616	0.808326	-1.2329	-1.35754	-0.302058	-0.440998	-0.783061	-1.16073	0.444324	0.261735	0.522254	0.332466
2810405F17Rik	0.589511	0.886385	0.704684	1.27085	0.568809	0.442766	0.416585	0.280519	1.15704	0.92322	0.725824	0.54341	1.28258	0.238123	1.45425	0.304355	0.991915	1.16368	0.402622	1.40025	1.65187	0.493708	0.962843	0.110032	-1.21288	-1.46724	-0.278442	-0.553105	-0.848682	-1.8171	0.407807	0.0868064	0.486578	0.127138
2810408A11Rik	-1.35559	0.635488	-0.61682	1.02529	0.889851	0.709086	0.551421	0.342212	1.1984	-0.210827	1.58932	-0.911228	0.866631	-0.93565	0.234887	-2.64454	1.40283	-1.22693	-0.0186841	-0.650457	0.63331	-0.0938703	0.736429	-1.21615	-4.00264	-3.12818	-2.00095	-1.64532	-4.10987	-3.91141	0.000725837	0.00111657	0.00216159	0.00273306
2810414N06Rik	-0.324997	-0.318683	-0.666616	0.217422	0.361139	0.286671	0.517176	0.405147	0.743704	-0.408707	-0.60866	-0.409322	0.153454	-1.25923	-0.133425	-0.801372	0.214847	-0.904654	-0.0186841	-0.0408618	-0.242318	-0.0938703	-0.513962	-0.0484331	-1.01736	-1.86832	-0.0248331	-0.901745	-0.0713221	-2.66533	0.943971	0.0162752	0.956894	0.0291107
2810417H13Rik	3.34496	3.18994	2.70007	2.84258	0.0801096	0.283768	0.381004	0.378323	3.32844	3.04469	3.57998	3.40141	2.90576	3.0149	2.90679	3.34967	2.70704	2.37962	3.09432	3.39857	2.4291	2.36107	3.17868	3.2302	1.12118	-1.12138	0.165019	-0.165277	0.836662	-0.759933	0.414346	0.457666	0.492759	0.534741
2810428I15Rik	3.99686	3.40226	3.92901	3.6107	0.433268	0.0653044	0.0913845	0.12415	3.47302	3.79888	3.45763	4.09904	3.69533	3.97634	3.31266	3.8119	3.54049	3.93538	3.39576	4.54574	3.73395	4.00543	3.44298	3.53077	1.52372	1.25009	0.607598	0.322036	3.44969	1.89824	0.00304629	0.074712	0.00732473	0.111419
2810428J06Rik	-0.248861	0.148968	0.572475	0.1621	1.28838	0.562028	0.611001	0.281625	-0.0797129	1.42334	0.241468	-1.70859	-0.075387	0.103837	0.234887	-0.801372	0.337724	0.608657	-0.616914	0.247801	0.465777	0.154067	0.736429	1.26672	-1.35368	1.3524	-0.436883	0.435517	-0.842441	0.938596	0.411194	0.361034	0.489769	0.437301
2810429I04Rik	-2.52842	0.478088	-1.47511	0.272965	1.13265	0.647449	0.2179	0.322226	0.702239	-1.68781	0.725824	-2.29051	0.0481191	-1.25923	0.484073	-2.64454	0.337724	-1.63575	-0.411654	-3.96249	0.00377655	-1.31764	1.11411	-1.21615	-8.29318	-3.40034	-3.05193	-1.76568	-5.84076	-3.89542	1.93638e-05	0.00115604	0.000101183	0.00281463
2810454H06Rik	-1.10856	-0.0239806	-2.55455	0.22947	0.406797	0.161057	1.21666	0.376288	-0.235195	-1.68781	0.138704	-0.622436	0.252559	-2.65636	-0.229349	-1.29621	0.214847	-1.63575	0.0616463	-0.957475	0.685669	-4.23829	-0.0669237	-1.55811	-2.10976	-6.7695	-1.07708	-2.75905	-2.65538	-5.7547	0.016616	2.30046e-05	0.0316084	8.9695e-05
2810455O05Rik	-0.55812	0.484135	-0.364548	1.05955	0.447065	0.188514	0.513025	0.580547	0.702239	0.201014	0.725824	-0.409322	0.432737	-0.93565	0.449446	-0.389516	1.49556	-0.629687	0.493708	-0.217491	1.60766	-0.0938703	0.267562	-1.21615	-2.01534	-2.60941	-1.01102	-1.38373	-2.64655	-3.96448	0.0169241	0.000994971	0.0321189	0.00246928
2810474O19Rik	6.80469	7.37938	6.69513	7.34594	0.674453	0.295415	0.30547	0.254166	7.2592	6.93725	7.61098	7.60369	7.7055	6.95798	6.95313	5.95725	7.30898	6.55382	7.53811	6.88776	7.11008	6.33146	7.4153	6.77005	-1.48838	-1.56968	-0.573745	-0.65047	-2.22276	-2.51951	0.0400311	0.0220057	0.0679243	0.0379624
2900005J15Rik	1.00568	0.448017	2.56969	0.73552	0.445413	0.22603	0.189966	0.558435	-0.0797129	2.64906	0.563515	0.814405	0.961934	2.30255	0.117573	0.900137	0.877734	2.74411	0.493708	0.652382	1.18213	2.58305	0.617273	1.65578	1.44378	3.65462	0.52985	1.86972	1.67209	7.24438	0.11274	1.34095e-06	0.164859	7.7253e-06
2900026A02Rik	1.52533	2.1166	1.04622	1.59916	0.513038	0.234934	0.607927	0.177251	1.40537	1.68324	1.80822	0.906434	1.49299	0.238123	2.38001	2.07022	1.73425	0.998942	2.14572	1.33108	1.76401	1.26455	2.13244	1.79358	-1.50185	-1.44416	-0.586743	-0.530229	-2.16577	-1.74956	0.0447801	0.0981548	0.0747416	0.141453
2900076A07Rik	1.66216	2.38943	1.83685	2.70013	0.285088	0.280833	0.478174	0.208571	2.50132	1.50523	2.5425	1.87639	2.86974	1.4946	2.44838	1.27524	2.89049	1.83335	1.97747	1.87756	2.53897	2.51422	2.58938	1.61946	-1.66196	-1.81555	-0.732887	-0.860404	-3.00181	-3.77634	0.00799849	0.00149769	0.0167629	0.00354008
2900089D17Rik	1.14316	0.234308	2.03554	0.112673	0.520033	0.334699	0.332613	0.402186	-0.30855	2.05297	0.356191	1.6956	0.199554	1.56092	-0.133425	1.08954	0.629409	2.29432	0.636308	0.458532	-0.0697199	2.23393	0.0781563	1.32896	1.85022	3.83027	0.887694	1.93744	2.66076	6.27979	0.016431	8.16313e-06	0.0312953	3.67127e-05
2900093K20Rik	-0.540339	0.504452	-1.12427	0.215889	0.815315	0.175805	1.07086	0.403613	-0.30855	-1.68781	0.474193	-1.24717	0.252559	-0.225421	0.639745	-0.0515387	0.67584	-0.229264	0.636308	0.353505	0.243707	-2.35458	0.267562	-1.21615	-1.99608	-2.51843	-0.997167	-1.33252	-2.2932	-2.79738	0.034805	0.0123414	0.0601409	0.0227826
2900097C17Rik	5.17166	5.23038	6.12203	5.17446	0.790734	0.305321	0.0800246	0.400512	4.7231	6.10883	4.77922	4.73077	5.06317	6.21417	5.30798	5.84716	5.6869	6.14353	5.40435	4.28055	5.22467	6.0216	5.42996	5.82818	-1.04942	1.93805	-0.0695949	0.954606	-0.239794	3.39009	0.813347	0.00346661	0.85437	0.00740405
3000002C10Rik	2.16428	1.36528	2.62451	1.62647	0.165351	0.296853	0.180763	0.384303	1.11257	2.56217	1.11257	2.04169	2.04362	2.62667	1.75559	2.00408	1.66303	2.43975	1.15739	2.33167	1.68665	2.86945	1.43557	2.27965	1.73077	2.017	0.791414	1.01221	3.49617	4.97656	0.00275393	0.000113848	0.00672651	0.000363467
3010003L21Rik	1.00414	-0.356055	1.40059	-0.44927	0.546095	0.511179	0.571756	0.519998	0.124991	1.3267	0.0119187	0.199066	-0.33661	0.713775	-0.234547	1.16409	-0.45156	1.45369	-0.0938703	1.24663	-1.1339	2.10821	-1.10772	1.40679	2.59634	3.54428	1.37648	1.82549	3.29848	4.5521	0.00422692	0.000279983	0.00967601	0.000805209
3010026O09Rik	-0.500376	0.447874	-0.369963	0.0499478	1.25599	0.19527	0.422608	1.22279	1.53842	-0.722263	0.206409	0.369005	-1.2281	0.0217574	0.413688	0.238984	-0.609599	-0.74846	0.677692	-0.271298	0.499078	-0.0308873	0.493708	-2.3382	-1.85492	-1.36789	-0.891354	-0.451952	-1.54618	-0.776146	0.140404	0.448288	0.198123	0.525571
3110001I22Rik	3.65059	2.65877	3.88255	2.69473	0.312031	0.130237	0.167035	0.332624	3.1634	4.08698	2.7041	3.82639	2.37742	3.75045	2.77061	3.2756	2.62698	3.95089	2.47071	3.97461	2.61112	3.74187	2.68967	3.52577	1.98741	2.26027	0.990887	1.17649	5.08613	6.31812	9.05099e-05	7.57948e-06	0.000370228	3.44485e-05
3110002H16Rik	5.06507	5.67944	4.92999	5.63738	0.172411	0.105553	0.0949842	0.0981876	5.64163	4.86215	5.78521	5.19299	5.49794	4.85331	5.61905	5.18024	5.69228	5.05766	5.56305	4.82104	5.71767	4.94684	5.75046	5.06601	-1.53106	-1.63215	-0.614529	-0.706775	-5.9645	-6.82236	1.51403e-05	2.90968e-06	8.16672e-05	1.52114e-05
3110009E18Rik	1.51352	1.15513	1.63949	1.13407	0.688547	0.246212	0.247971	0.215025	1.06991	1.92834	1.49405	1.88822	1.20074	1.63898	1.11457	1.68324	0.877734	1.66775	1.108	1.98457	1.38791	1.32289	0.903881	0.498038	1.32741	1.42619	0.408617	0.512167	1.38855	1.79643	0.182829	0.0901509	0.247444	0.131295
3110040N11Rik	3.57504	2.86502	3.40869	2.99254	0.632764	0.155717	0.0427123	0.1455	3.20485	3.38532	3.07162	3.75323	2.87772	3.47251	2.86937	3.63216	2.92803	3.38425	2.69714	4.21186	2.95957	3.3927	2.82195	2.7029	1.67772	1.32814	0.746502	0.409402	3.14774	1.76204	0.00585049	0.0959647	0.0128142	0.138704
3110043O21Rik	4.55135	4.27142	4.8379	4.09078	0.385674	0.172131	0.374598	0.145532	4.30836	5.30417	4.44252	4.32328	4.02522	4.91473	4.04601	4.17533	4.00163	4.40795	4.23804	5.04096	4.02792	4.72476	4.35911	4.66582	1.2125	1.67383	0.27798	0.743149	1.38876	3.76892	0.182766	0.00152207	0.247408	0.00359007
3110056K07Rik	3.37848	3.73329	3.55089	3.89969	0.331026	0.178897	0.13647	0.223264	3.99894	3.67601	3.86872	3.46956	3.86272	3.51796	3.63652	2.96218	3.60741	3.37273	3.53017	3.75818	4.12968	3.63686	3.89776	3.32402	-1.28206	-1.27218	-0.358468	-0.347297	-2.09908	-2.13694	0.0509917	0.0473756	0.0834619	0.0746793
3110062M04Rik	3.71551	3.8755	3.68629	3.65321	0.482393	0.320249	0.203135	0.354076	3.2846	3.5671	3.49595	3.31885	4.0299	3.46166	4.27554	3.97211	3.87088	3.85425	3.90633	3.30329	3.42747	3.86212	3.82419	4.26778	-1.12908	1.0262	-0.175154	0.0373089	-0.770659	0.162257	0.451448	0.873009	0.529141	0.902561
3110070M22Rik	0.71667	-1.5066	0.648258	-1.48806	0.164325	0.196306	0.267806	0.726714	-1.80997	0.423369	-1.6601	0.642864	-1.99026	0.571389	-1.37919	0.931545	-1.74269	0.561283	-1.2993	0.744724	-0.409322	1.03699	-1.68781	0.547548	4.70525	4.48172	2.23427	2.16405	6.41359	6.33502	6.30612e-06	7.33596e-06	3.91646e-05	3.34846e-05
3110082I17Rik	4.62001	2.5147	5.1148	2.52043	0.166923	0.215181	0.148833	0.241527	2.80591	5.22538	2.42294	4.41899	2.54747	5.2568	2.26829	4.82773	2.21595	4.95562	2.76315	4.61428	2.51241	5.02139	2.6044	4.61907	4.2998	5.99344	2.10427	2.58338	12.9695	16.6514	2.89311e-10	5.48338e-12	1.73426e-08	4.23391e-10
3300005D01Rik	0.559421	1.19089	0.236957	0.453384	0.517628	0.394515	0.47142	0.775268	0.344531	0.423369	1.44876	0.9779	1.01645	-0.409322	0.806946	-0.196384	1.05425	0.233925	1.60398	0.744724	-0.601694	0.699856	0.903881	0.711445	-1.57193	-1.17174	-0.652538	-0.228647	-1.80563	-0.567021	0.0886482	0.578083	0.134183	0.648692
3425401B19Rik	0.204951	0.248333	-0.365092	0.877272	0.637049	0.623839	0.414824	0.274255	0.865554	-0.614502	0.0119187	-0.227198	0.746942	-0.409322	1.17645	0.958285	1.26329	0.233925	-0.171705	-0.409322	0.63331	-0.67047	-0.0233325	0.498038	-1.02211	-2.37141	-0.0315471	-1.24575	-0.0840972	-3.34121	0.933958	0.00385366	0.949572	0.0081444
3830406C13Rik	4.03524	3.93829	3.96234	3.82182	0.297116	0.188855	0.133006	0.285392	4.24283	4.11869	4.21565	4.31455	3.70576	3.98716	3.85137	3.82544	3.72901	3.9479	3.88988	4.26542	3.60967	3.79561	3.79626	3.73554	1.07663	1.0924	0.106519	0.127498	0.639054	0.761905	0.531273	0.456519	0.604906	0.533624
4632404H12Rik	4.68375	4.71308	5.16114	4.86793	0.243859	0.214535	0.164279	0.224886	5.12894	5.32279	4.91747	4.78513	4.64231	5.0522	4.44314	4.4554	4.97685	4.99062	4.64268	4.51495	4.72361	5.27897	4.84902	4.97953	-1.02739	1.22294	-0.0389859	0.290351	-0.257146	2.01137	0.800141	0.0603545	0.843469	0.0924145
4632415L05Rik	3.67891	3.99514	3.86055	4.07113	0.0686338	0.141782	0.0649862	0.328568	4.43417	3.82607	3.83439	3.62106	3.74691	3.87639	4.07001	3.62198	4.25933	3.79552	3.9259	3.75818	3.84413	3.94422	4.15027	3.71442	-1.24898	-1.1641	-0.320746	-0.219218	-2.15399	-1.53146	0.0458247	0.143984	0.0762395	0.198208
4632427E13Rik	2.21886	1.58836	2.44313	1.93128	0.687263	0.344744	0.258184	0.336165	1.6332	2.35871	1.58932	2.55967	1.76044	2.44067	1.17645	1.20937	1.93012	2.17911	1.56751	2.38258	2.40137	2.79404	2.02015	2.72381	1.49498	1.44666	0.580127	0.532727	1.81172	1.82832	0.087666	0.0850369	0.132879	0.124897
4632428C04Rik	-0.751192	0.998302	-1.28061	0.311301	0.458081	0.488086	0.630205	0.456779	-0.30855	-0.408707	0.356191	-0.227198	0.634208	-1.74765	0.991915	-0.801372	0.67584	-1.22693	1.108	-1.33464	0.243707	-1.73914	1.5371	-0.641563	-3.44381	-2.96345	-1.784	-1.56728	-4.71957	-3.68086	0.000195921	0.0018434	0.000708242	0.00426096
4632432E15Rik	0.432843	0.0629932	1.24556	0.151455	0.496566	1.1848	0.383878	0.643013	0.237967	0.92322	-1.6601	0.3355	-0.532144	0.945075	0.876973	0.304355	0.991915	1.72119	0.229116	-0.0408618	-0.0919169	1.39276	0.805987	1.13238	1.23518	2.13938	0.304717	1.09719	0.629502	2.53949	0.537359	0.0211203	0.610775	0.0365957
4732416N19Rik	1.02027	0.85812	1.12218	1.09327	0.37527	0.310511	0.297765	0.564081	1.45824	1.22177	1.27106	0.582598	0.252559	0.679855	0.553176	1.39148	1.35758	1.32256	0.704358	0.840298	1.30471	1.26455	0.903881	1.26672	1.12749	1.02462	0.173109	0.0350882	0.557218	0.120092	0.584614	0.905813	0.654897	0.928928
4732440D04Rik	1.83186	2.33571	2.11798	2.62586	0.208506	0.332133	0.357798	0.166856	2.40666	2.3464	2.64302	1.87001	2.80477	1.66585	2.28222	1.66193	2.68244	2.45615	1.89145	1.68396	2.60959	2.00351	2.52615	2.11154	-1.42807	-1.41325	-0.514064	-0.499014	-2.33543	-2.46749	0.0319835	0.024479	0.0558553	0.0417147
4732487G21Rik	2.88952	2.9951	2.38082	2.73443	0.409556	0.158609	0.323164	0.28445	2.6623	2.33946	3.09408	3.17251	2.41514	1.94542	2.89499	2.42615	2.75841	2.55452	2.82885	3.28966	3.10187	2.68389	3.16247	2.66975	-1.07782	-1.26486	-0.10811	-0.338973	-0.515486	-1.49753	0.612827	0.152524	0.678867	0.20842
4732496C06Rik	-0.0402012	1.24799	-0.0706655	0.984472	0.625153	0.0663501	0.404106	0.781507	-0.0797129	0.318047	1.31506	0.729862	1.5322	0.238123	1.23801	-0.801372	0.877734	-0.409322	1.27852	-0.0408618	1.60766	-0.42951	1.16037	-0.0484331	-2.48081	-2.01758	-1.31081	-1.01263	-3.33673	-2.53413	0.00389121	0.0213547	0.00902478	0.0369414
4833403J16Rik	3.661	3.39198	3.62403	3.2409	1.04363	0.350224	0.163825	0.404397	2.65043	3.72195	3.90877	4.4585	3.56545	3.78586	3.13689	2.24312	3.34867	3.41998	3.23297	4.43413	3.39907	3.56835	3.2893	3.50824	1.19234	1.32028	0.253797	0.400846	0.661817	1.04064	0.516927	0.312564	0.591955	0.386773
4833407H14Rik	4.87162	4.85178	4.51711	4.57716	0.370293	0.326171	0.178402	0.191942	4.3975	4.66037	4.46445	4.3518	4.83931	4.34527	4.78199	4.86039	4.59124	4.38136	4.90745	5.13688	4.48057	4.68143	5.25323	5.13742	1.00814	-1.04096	0.0116998	-0.0579103	0.0644565	-0.308387	0.949356	0.761521	0.960692	0.809903
4833413G10Rik	0.764113	1.78307	1.10794	2.15716	0.345692	0.199079	0.537361	0.324957	2.33397	1.56191	1.69346	0.9779	2.00351	0.469206	1.63988	0.900137	2.50728	0.857452	2.07732	0.247801	1.78388	1.54321	1.7216	0.930615	-2.04502	-2.06942	-1.03212	-1.04922	-3.60052	-4.04925	0.00219526	0.000827772	0.00556259	0.00209945
4833417C18Rik	0.137474	-0.78543	1.08721	0.351576	0.67894	0.604399	0.44603	0.411985	-0.194958	0.883907	-0.895917	0.3355	0.703136	0.571389	-1.59136	-0.389516	0.264814	1.32256	-0.411654	-0.409322	0.63331	1.57098	-0.242791	1.01324	1.82009	1.68834	0.864007	0.755608	1.94068	2.20814	0.0690028	0.0412032	0.108435	0.0660867
4833418N02Rik	-0.1517	0.766428	-0.170795	0.860311	0.208624	0.347843	0.265568	0.485501	1.28503	0.201014	1.16602	0.0715518	0.703136	-0.225421	0.553176	-0.0515387	1.20937	-0.229264	0.938277	-0.217491	0.243707	-0.42951	0.408237	-0.409322	-1.86724	-2.07104	-0.900905	-1.05036	-2.90817	-3.45679	0.00976332	0.00299973	0.0199268	0.00654106
4833420G17Rik	5.47739	6.56167	5.31319	6.56255	0.186019	0.122461	0.0665573	0.142979	6.36057	5.2546	6.7157	5.7377	6.576	5.26782	6.43661	5.29589	6.62094	5.39978	6.49617	5.4378	6.69271	5.33055	6.59822	5.43818	-2.12241	-2.37762	-1.08571	-1.24952	-10.0704	-11.5181	1.34708e-08	1.79985e-09	2.85273e-07	3.21409e-08
4833422C13Rik	-0.625372	0.351713	-1.1361	0.954238	0.81494	0.771834	0.634293	0.5545	0.375704	-0.30855	1.22	0.383346	0.606904	-1.50651	0.486459	-0.630692	1.27852	-0.990216	0.356191	-1.61258	1.55583	-1.73914	-0.655799	-0.641563	-1.95541	-4.13214	-0.96747	-2.04689	-1.96039	-4.10206	0.0664859	0.000738222	0.105032	0.00189399
4833439L19Rik	5.62773	5.59055	5.67573	5.66951	0.299957	0.126519	0.107623	0.0781557	5.59721	5.74898	5.44333	5.25498	5.64748	5.51822	5.75141	5.93563	5.65279	5.69523	5.56995	5.52963	5.78056	5.7405	5.59752	5.79067	1.02602	1.0052	0.037052	0.00747639	0.291528	0.059316	0.774161	0.95339	0.8215	0.964548
4833445I07Rik	0.0351026	0.791365	-0.0150948	0.698473	0.746278	0.411571	0.69834	0.509047	0.927378	0.92322	0.563515	-0.0704165	0.346951	-0.646927	1.11457	0.304355	0.214847	0.0928384	0.327004	0.840298	1.30471	-0.42951	1.16037	-0.933826	-1.64352	-1.62334	-0.716787	-0.698969	-1.75888	-1.71093	0.0965153	0.10521	0.144139	0.150438
4921507P07Rik	-1.19587	-0.427562	-0.198055	0.147566	1.28762	0.554249	0.401764	0.763353	0.237967	-0.408707	-0.974197	0.199066	0.569351	-0.646927	0.117573	-1.10772	0.737312	0.233925	-0.830291	-0.957475	-0.954364	0.0294888	-0.0233325	-2.91733	-1.6695	-1.29069	-0.739419	-0.368141	-1.30256	-0.783641	0.210032	0.443993	0.278341	0.521425
4921514A10Rik	0.677815	0.1518	1.76032	0.510913	0.326672	0.593901	0.488671	0.284758	0.173635	1.80037	-0.213357	0.252892	0.606904	1.3386	0.291766	0.932843	0.845076	1.46945	-0.39888	0.589393	0.418038	2.43288	0.92767	0.93613	1.42943	2.4016	0.515442	1.26399	1.40938	4.13248	0.176686	0.000691141	0.240647	0.00178688
4921524J17Rik	3.90539	3.26538	3.73152	3.44471	0.420017	0.190727	0.159568	0.303883	3.83515	3.73347	3.49229	4.18902	3.24918	3.53239	3.35403	3.46445	3.16373	3.92308	3.10619	4.33188	3.53077	3.73716	3.10903	3.63619	1.56622	1.2128	0.64729	0.278345	3.14319	1.38591	0.00590804	0.18362	0.0129238	0.244684
4921531C22Rik	0.791988	0.753935	0.262782	1.22039	0.714241	0.205587	0.310711	0.254365	1.11257	0.201014	0.989747	1.11503	0.92003	0.103837	0.726299	1.59574	1.35758	0.716787	0.493708	-0.0408618	1.49139	0.0294888	0.805987	0.498038	1.04269	-1.9252	0.0603168	-0.945006	0.186588	-2.91776	0.854184	0.00956658	0.887907	0.0181757
4930402H24Rik	3.84014	4.67171	3.9384	4.72283	0.498758	0.13766	0.111925	0.203938	4.75298	3.8813	4.78479	3.41651	4.4258	3.81102	4.63598	3.88335	4.86001	4.0074	4.49198	3.53408	4.85252	4.05387	4.7741	4.52664	-1.79966	-1.71829	-0.847727	-0.780972	-4.6778	-4.40703	0.000214118	0.000382152	0.000764203	0.00106236
4930404I05Rik	1.75548	1.56119	1.6827	1.72426	0.828166	0.670814	0.271869	0.423662	1.1334	1.70066	2.45301	2.32121	1.76934	1.33547	1.30184	0.782943	2.13569	1.69464	0.865907	2.55425	1.85861	2.00004	1.62401	1.36349	1.15273	-1.01004	0.205057	-0.0144131	0.524133	-0.0380072	0.606928	0.970123	0.674124	0.97795
4930404N11Rik	0.405277	0.693441	0.605448	0.755857	0.343385	0.191602	0.0768532	0.176191	0.612262	0.490903	0.906434	0.701588	0.896414	0.638781	0.621281	0.455448	0.919779	0.655799	0.465476	-0.0868661	0.594972	0.636308	0.780575	0.550939	-1.22773	-1.10986	-0.295994	-0.150383	-1.22153	-0.65137	0.238494	0.523484	0.309261	0.598964
4930417O13Rik	4.76615	2.92534	5.68128	3.63161	0.366202	0.435954	0.2706	0.471747	3.10598	5.47494	3.31244	4.92903	3.37394	5.42238	2.33554	4.78998	3.92793	5.8835	2.86558	4.24984	4.11859	5.94429	3.1878	5.09575	3.56172	4.21702	1.83257	2.07622	6.75462	8.9574	3.30241e-06	7.34903e-08	2.32417e-05	6.67677e-07
4930426D05Rik	2.78849	5.09799	1.73573	4.31391	0.2796	0.236951	0.597669	0.168474	4.22119	1.62268	5.07583	2.94573	4.19995	0.991252	4.99876	3.02592	4.56252	2.42615	4.88416	2.3968	4.27199	1.90284	5.43322	2.7855	-4.96316	-5.94673	-2.31126	-2.5721	-11.6258	-10.4408	1.56196e-09	7.89142e-09	5.53289e-08	1.06518e-07
4930427A07Rik	1.31085	2.34432	1.3601	2.09729	0.230471	0.121923	0.394092	0.260811	1.87882	1.35929	2.42294	1.11503	1.86613	1.23028	2.18725	1.59574	2.35227	1.89474	2.3105	1.40025	2.29194	0.956079	2.45657	1.13238	-2.0239	-1.6509	-1.01714	-0.723252	-4.71202	-3.33701	0.000199087	0.00388889	0.000718365	0.00820398
4930430F08Rik	1.76114	2.13	1.31871	2.27525	0.689682	0.350732	0.403858	0.380762	2.78125	1.81199	2.51783	2.28554	2.19716	1.06694	1.76994	0.998942	2.26284	1.47491	2.32659	2.40098	1.85974	0.920975	1.90564	1.35908	-1.2884	-1.96501	-0.365584	-0.974537	-1.15779	-2.97522	0.262897	0.00846534	0.335151	0.0163203
4930431P03Rik	2.30899	0.769397	3.24124	1.18884	0.513532	0.166983	0.0915693	0.187811	1.24529	3.26151	0.93108	2.85543	0.92003	3.35375	0.876973	1.68324	1.35758	3.1344	0.704358	2.56982	1.23244	3.21531	0.565177	2.12747	2.89556	4.15548	1.53384	2.05502	5.62794	8.89176	2.9702e-05	8.15867e-08	0.000145951	7.27662e-07
4930431P19Rik	-0.920586	0.616157	-0.478822	0.992924	1.05112	0.320367	0.705957	0.3466	0.896414	-1.22654	0.356191	-1.24717	0.569351	-0.93565	0.765683	-0.640779	1.11802	0.0928384	0.996851	0.353505	1.38791	0.154067	0.345902	-2.1479	-2.79806	-2.74816	-1.48443	-1.45847	-3.28017	-3.57856	0.00439755	0.0023026	0.010005	0.0051858
4930432K21Rik	1.55277	1.07893	1.97033	1.43744	0.19466	0.414681	0.284964	0.172087	1.40537	1.83335	1.27106	1.26125	1.24529	2.39764	1.5067	1.63441	1.66303	1.81786	0.996851	1.65963	1.43607	1.83245	0.541115	1.65578	1.4045	1.4477	0.490062	0.533767	2.01903	2.47692	0.0594789	0.024012	0.0953994	0.0410167
4930451G09Rik	-1.12362	0.0124155	-1.00644	0.100753	0.792418	0.53907	1.14482	0.0367848	0.124991	-0.210827	0.356191	-0.622436	0.0481191	-2.65636	0.553176	-0.389516	0.102737	-0.904654	-0.616914	-1.33464	0.127165	-0.253933	-0.242791	-2.1479	-2.12115	-2.1318	-1.08485	-1.09207	-2.1948	-2.28634	0.0422997	0.035285	0.07115	0.0576271
4930453N24Rik	5.37793	5.65943	5.33771	5.90892	0.289139	0.199423	0.0166357	0.112487	5.88269	5.3549	5.94074	5.40992	5.81848	5.33968	5.65479	5.05961	5.8617	5.34131	5.55175	5.75289	6.07282	5.31495	5.49045	5.28928	-1.2135	-1.48505	-0.279172	-0.570508	-2.11858	-4.36156	0.049099	0.000421422	0.080855	0.00115784
4930480K23Rik	0.345743	1.2329	0.482621	1.47382	0.353028	0.319005	0.621849	0.208792	1.78091	1.22177	1.62559	-0.0704165	1.41141	0.238123	1.17645	0.189746	1.31506	-0.229264	1.27852	0.552197	1.38791	0.699856	0.851039	0.711445	-1.84485	-1.99276	-0.883506	-0.994771	-2.88297	-3.43665	0.0102996	0.00313369	0.0208941	0.00679543
4930481A15Rik	2.7379	3.51668	2.38909	3.97187	0.290995	0.184765	0.437605	0.211452	3.72626	2.05297	3.47616	2.96584	3.95327	1.97051	3.59261	2.97836	3.96512	2.73883	3.28173	2.63513	4.24283	2.79404	3.7162	2.37226	-1.70128	-2.97437	-0.766619	-1.57259	-3.84048	-7.83157	0.00130269	4.74905e-07	0.00356728	3.21968e-06
4930481B07Rik	-0.179785	-0.179966	-0.7502	0.67125	0.526333	0.334485	0.400468	0.431563	1.02368	-0.408707	-0.60866	-0.409322	0.0481191	-0.93565	-0.258507	-0.801372	0.737312	-1.22693	-0.0186841	0.123683	0.87589	-0.42951	0.165985	0.367871	-1.02609	-2.67156	-0.0371576	-1.41768	-0.10294	-4.0318	0.91921	0.000859697	0.938745	0.00216722
4930486L24Rik	-0.702226	0.0770101	-1.06058	0.576135	1.0428	0.193645	0.53065	0.630399	0.42254	-1.22654	0.241468	0.814405	-0.228175	-0.646927	0.234887	-1.10772	0.877734	-0.629687	-0.0186841	-0.957475	1.23244	-1.73914	-0.149631	-1.55811	-1.70969	-3.06152	-0.773736	-1.61425	-1.65398	-3.47815	0.116408	0.00286384	0.169464	0.00627662
4930503L19Rik	4.1253	4.11568	3.9488	4.23085	0.714411	0.365123	0.130064	0.173791	4.32823	4.10054	4.55641	4.93603	4.41473	4.00838	3.69916	3.29802	4.15253	3.81274	4.22993	4.44126	4.02792	3.87354	3.97723	3.82589	1.00334	-1.22099	0.00480796	-0.288048	0.0181639	-1.095	0.985719	0.288731	0.988812	0.360993
4930507D05Rik	0.124755	-2.67819	0.674076	-2.10714	1.01138	1.31103	0.137699	0.320361	-2.1479	0.862411	-2.64454	-1.08025	-2.21871	0.646573	-2.28694	0.70809	-2.40658	0.655799	-1.32349	1.17151	-1.65535	0.531519	-4.45779	-0.300332	7.27135	6.91622	2.86222	2.78998	4.48213	4.95	0.000325247	0.00012038	0.0010879	0.000380696
4930512H18Rik	-0.364771	0.772243	-0.739296	0.990658	0.633967	0.395548	0.903388	0.310819	1.28503	-1.22654	0.989747	0.0715518	0.987427	-0.225421	1.20833	-1.24499	0.561556	0.233925	0.34978	0.123683	1.12862	-1.73914	0.541115	-0.409322	-2.20943	-3.36048	-1.14367	-1.74867	-2.85142	-4.25955	0.011011	0.000525086	0.0221543	0.00140843
4930513N10Rik	1.67969	1.18878	2.06743	0.923377	0.285519	0.460376	0.274721	0.429914	0.56543	1.69749	0.749984	1.26125	0.586007	2.02528	1.62442	1.7352	1.45919	2.23558	0.834342	1.87756	1.08288	2.31137	1.5464	1.84473	1.39883	2.23976	0.484223	1.16334	1.77844	4.35718	0.0931529	0.00042542	0.140061	0.00116753
4930515G01Rik	-0.133671	-0.242473	-1.18598	0.190714	0.355356	0.622302	0.457272	0.354972	0.64054	-1.68781	-0.220666	0.3355	0.0986565	-1.25923	0.577565	-0.0515387	0.238984	-0.578489	-0.404077	-0.409322	-0.215325	-1.21839	-0.922712	-0.409322	1.08941	-2.63992	0.123545	-1.40049	0.344317	-3.63571	0.734815	0.00203357	0.786611	0.00465047
4930518I15Rik	2.35217	2.42156	2.32152	2.15114	0.739009	0.226037	0.472529	0.370439	1.6332	2.50839	2.30394	1.96583	2.21181	1.63898	2.40441	2.67802	2.24715	2.41734	2.23393	1.55141	2.51241	2.72138	2.74397	3.21342	-1.07102	1.14841	-0.0989845	0.199641	-0.314322	0.621494	0.757087	0.542489	0.807309	0.616043
4930520O04Rik	-0.173643	-0.872524	0.534877	-0.559441	0.630253	0.595069	0.719898	0.754473	0.42254	0.735608	-0.767279	-0.409322	-1.32554	-0.409322	-1.59136	0.304355	-0.925445	0.490329	-0.981827	-0.957475	-0.409322	1.32289	-0.149631	0.367871	1.60217	2.11752	0.680026	1.08238	1.31173	2.36266	0.206987	0.0302786	0.274836	0.0503995
4930522L14Rik	1.26191	2.18474	0.904176	2.21244	1.08395	0.548609	0.357911	0.313946	2.59931	1.15819	2.7193	2.4021	2.10929	1.0472	1.53659	-0.196384	2.28868	1.0377	2.55025	1.57522	1.85249	0.373616	1.93282	1.26672	-1.94767	-2.50629	-0.96175	-1.32555	-2.35814	-3.10969	0.0305555	0.00634883	0.0537096	0.0126498
4930523C07Rik	7.25871	7.77482	6.72805	7.75973	0.146626	0.0692005	0.0543528	0.162094	7.98972	6.72172	7.7317	7.187	7.75744	6.66356	7.85916	7.28179	7.64454	6.7963	7.80186	7.11326	7.64723	6.73063	7.70654	7.45279	-1.42972	-2.04401	-0.515734	-1.0314	-5.18865	-10.4011	7.31113e-05	8.35076e-09	0.000310328	1.1143e-07
4930524O07Rik	-0.103326	-0.108567	0.291623	-0.225828	1.16696	0.485328	0.81958	0.437947	0.281572	0.255011	-0.66808	1.00235	-0.7871	1.00412	0.51084	-1.71603	-0.225899	0.752975	-0.0748077	0.408582	-0.171883	-0.84561	-0.20222	-0.108207	-1.03059	1.41628	-0.0434665	0.502103	-0.0799119	0.965372	0.937237	0.347842	0.952272	0.424012
4930539E08Rik	-0.569649	0.566673	0.37036	0.630668	0.672796	0.174745	0.228344	0.279505	0.865554	0.201014	0.563515	-0.409322	0.346951	0.346644	0.639745	0.304355	0.434278	0.233925	0.327004	-0.957475	0.87589	0.699856	0.736429	-1.21615	-2.15026	-1.19922	-1.10451	-0.262095	-3.37449	-0.922843	0.00358576	0.368954	0.00842583	0.445481
4930539J05Rik	-0.341116	-0.143005	0.142837	0.065977	0.710092	0.871327	0.482878	0.807385	0.454665	0.13226	0.827998	0.243707	-1.10275	-0.159646	-1.26612	-0.953948	0.715207	-0.229264	0.108887	-0.957475	0.196785	0.827998	-0.242791	0.303254	-1.17292	1.06115	-0.230104	0.0856237	-0.448719	0.183367	0.659281	0.856671	0.72097	0.889349
4930562F07Rik	0.764713	1.00251	0.30118	0.950359	0.596255	0.472538	0.550735	0.284081	0.791021	-0.275167	1.38386	0.121859	0.985209	0.0496234	1.43847	1.25195	1.3349	0.422081	0.607721	0.393195	0.690303	1.00818	0.579985	1.29185	-1.16698	-1.5682	-0.222779	-0.649114	-0.660796	-1.82831	0.517566	0.0850394	0.592509	0.124897
4930563E22Rik	-0.653641	-0.789972	0.232793	-0.183153	1.07558	0.394298	0.244777	0.925463	0.0800998	-0.0096979	-1.27596	-0.0183223	-1.5389	0.28747	-0.500527	-1.26945	0.543828	0.550663	-0.943831	0.495831	0.182358	0.102737	-0.439572	-1.82262	1.11053	1.34586	0.151249	0.428528	0.276069	0.935157	0.785811	0.362754	0.832192	0.439074
4930565N06Rik	-0.397951	1.50487	0.556405	1.53895	1.23969	0.212304	0.807441	0.453156	1.02368	1.64244	1.58932	-1.24717	1.41141	-0.0575712	1.45425	-1.5011	2.11302	-0.0591095	1.23801	-0.0408618	1.60766	0.699856	1.73791	1.19732	-3.89645	-1.92541	-1.96216	-0.945166	-3.9951	-2.25605	0.000930984	0.0374773	0.00267072	0.0608131
4930577N17Rik	0.409739	0.630062	0.131641	0.539837	0.608258	0.708848	0.356264	0.565949	0.378519	-0.0970938	0.68199	1.07628	0.938042	0.640979	1.13904	-0.247391	-0.190262	-0.130434	-0.388067	0.0631313	1.03305	0.113112	1.08729	0.746942	-1.19298	-1.3256	-0.254571	-0.406646	-0.639596	-0.992142	0.530929	0.33499	0.604634	0.41064
4930579G18Rik	-0.162393	0.736896	1.01773	1.10585	1.30765	0.35613	0.706559	0.580166	0.487562	1.72772	1.06048	0.0715518	0.746942	0.469206	0.806946	0.732432	1.69749	0.354033	0.229116	-2.07536	1.49139	1.51995	0.851039	0.621807	-1.88665	-1.02853	-0.915825	-0.0405782	-1.65604	-0.0906785	0.115986	0.928804	0.168958	0.946643
4930579G24Rik	1.37774	1.85521	0.864849	2.242	0.322922	0.323133	0.422545	0.313334	2.4099	0.318047	1.76934	1.19296	1.8363	1.23028	2.01122	1.86121	2.16922	1.16368	2.19368	1.21532	2.55257	0.747386	1.44659	1.24147	-1.37317	-2.60329	-0.457509	-1.38034	-1.76472	-5.16749	0.095501	7.63968e-05	0.143012	0.000256997
4930581F22Rik	2.57288	3.56846	2.96985	3.94167	0.473239	0.303552	0.143585	0.171828	3.68856	2.7758	3.80963	2.99532	3.98744	3.00688	3.75437	2.08196	4.06679	2.97593	3.13985	2.25352	4.02387	3.1208	3.56999	2.96072	-2.02825	-1.95279	-1.02023	-0.965538	-4.81583	-5.02474	0.000159752	0.000102906	0.000596477	0.000331772
4930594C11Rik	-0.592263	0.471173	0.00385706	0.281613	2.39058	0.764902	1.3908	0.752219	-0.674645	-1.94051	0.356191	-3.96249	0.37172	0.00480252	-0.384736	-0.0515387	0.267562	0.716787	0.437914	-0.0408618	1.16181	1.23435	1.47532	1.68584	-2.13973	-1.18716	-1.09743	-0.247516	-1.25372	-0.303121	0.226848	0.765462	0.296699	0.813399
4931406C07Rik	1.92051	2.62254	1.67665	2.78585	0.449478	0.236606	0.35681	0.216449	3.01196	1.65731	2.89027	2.51273	2.65913	1.53542	2.73579	1.97276	2.55118	1.33936	2.35831	1.44834	2.92112	2.1745	2.50581	1.7482	-1.62274	-2.16094	-0.698435	-1.11166	-3.03338	-4.78116	0.00747679	0.00017192	0.0158142	0.000522527
4931406P16Rik	5.29601	5.71811	5.72765	5.77473	0.346482	0.0413418	0.0712493	0.114057	5.72107	5.73129	5.69101	5.10663	5.65177	5.64504	5.77968	5.55729	5.91516	5.81848	5.69889	4.90408	5.81092	5.71579	5.70287	5.61602	-1.34263	-1.03259	-0.425058	-0.0462723	-3.22063	-0.357469	0.0050006	0.725124	0.0111681	0.779695
4931414P19Rik	3.19466	3.03053	2.6863	2.99242	0.312481	0.298073	0.263307	0.114984	2.96334	2.69984	2.74334	2.76648	2.99208	2.33286	3.35403	3.50574	3.14567	2.96833	2.81394	3.19859	2.8686	2.74416	3.21081	3.30781	1.12284	-1.23525	0.167156	-0.304798	0.901532	-1.56758	0.379854	0.135336	0.459004	0.187525
4931428F04Rik	3.15055	3.11602	3.1467	3.22539	0.303842	0.355252	0.307173	0.229298	3.04712	3.29292	2.74334	2.75763	3.02253	2.87554	3.05829	3.19859	3.33795	2.90889	3.06312	3.14864	3.49396	3.50947	3.59933	3.49734	1.01148	-1.04429	0.0164668	-0.0625194	0.0787792	-0.307695	0.938125	0.762038	0.952991	0.810325
4931440P22Rik	1.41207	1.80769	1.25639	1.5706	0.140903	0.0988051	0.351389	0.37943	1.38386	1.70645	1.78462	1.56214	1.17085	0.900977	1.83887	1.24005	1.68324	1.34522	1.92142	1.36301	2.04446	1.07293	1.68584	1.48308	-1.32328	-1.22072	-0.404114	-0.287726	-1.82713	-1.25774	0.085224	0.225426	0.1298	0.292371
4932422M17Rik	2.74749	4.64003	2.55544	4.5161	0.336659	0.47594	0.412846	0.201651	4.25095	2.77167	5.2102	2.73579	4.47569	2.06172	4.48099	2.64991	4.70994	2.99611	4.08471	2.39938	4.62781	2.39228	4.78422	3.20485	-3.74559	-3.86253	-1.90519	-1.94955	-7.60989	-7.53884	6.98975e-07	7.92234e-07	6.49474e-06	4.9651e-06
4932438A13Rik	7.58776	8.56605	7.81808	8.69825	0.53658	0.373246	0.307861	0.2958	8.71384	8.25166	9.05205	8.15222	8.48076	7.79497	8.15721	6.89305	9.1111	7.6889	8.45126	7.48851	8.48729	7.53679	8.60365	7.81724	-1.9688	-1.84073	-0.977313	-0.880278	-4.03675	-3.62785	0.000850526	0.00206861	0.00247565	0.00471648
4932442E05Rik	0.676355	1.63258	1.6353	1.84822	0.728408	0.19794	0.339452	0.51587	1.78978	1.71031	1.66743	-0.316178	1.16791	1.34183	1.3954	1.11411	2.38972	1.40537	1.59303	0.592434	2.04546	2.08371	1.87447	1.31506	-1.94455	-1.14303	-0.959434	-0.192863	-2.75001	-0.659638	0.013634	0.518291	0.0266514	0.593764
4933404O12Rik	1.19353	2.11655	1.02113	2.25948	0.421984	0.151947	0.378647	0.154732	2.36539	1.42334	2.01211	0.906434	2.14129	0.679855	2.33554	1.76068	2.4182	0.716787	2.01546	0.840298	2.11304	1.26455	2.10311	1.26672	-1.88143	-2.35512	-0.911829	-1.2358	-3.94823	-5.33239	0.00103072	5.43097e-05	0.00291545	0.000190416
4933407K13Rik	1.9722	2.23868	2.32354	2.43743	0.529652	0.272192	0.293396	0.217197	2.25034	2.05297	2.39817	2.53778	2.42976	2.16331	2.04807	1.49106	2.74397	2.35649	1.97138	1.55141	2.32564	2.72138	2.53709	2.30857	-1.23164	-1.07847	-0.300578	-0.108984	-1.19185	-0.469911	0.249634	0.644368	0.321067	0.70868
4933421A08Rik	1.55328	-1.91607	2.77014	-1.35528	0.342071	0.578105	0.295114	1.24618	-1.2556	2.4733	-2.20518	1.04463	0.0481191	2.72484	-2.54333	1.76068	-2.98711	2.70396	-1.22797	1.65963	-1.22654	3.17847	-1.68781	1.7482	11.0305	17.1839	3.46342	4.10299	6.64906	9.28221	4.02766e-06	4.41472e-08	2.73905e-05	4.36517e-07
4933421O10Rik	1.83061	2.20487	1.90438	2.19839	0.13233	0.206857	0.371867	0.274903	2.32924	1.64244	2.46459	1.64779	1.78642	1.53542	2.13674	1.83662	2.35227	2.29432	1.97138	1.96049	2.32564	2.14534	2.24677	1.87756	-1.28952	-1.22324	-0.366839	-0.290713	-1.73699	-1.41084	0.100405	0.176263	0.148977	0.235841
4933427D14Rik	3.77703	4.2728	4.13218	4.36582	0.175443	0.0816598	0.0575959	0.0709024	4.30836	4.19609	4.35961	3.75323	4.3012	4.08024	4.31393	3.53851	4.41809	4.16556	4.24483	3.92363	4.43561	4.08684	4.17282	3.89274	-1.41408	-1.17306	-0.499863	-0.23028	-4.55569	-2.21881	0.000277841	0.0403453	0.000951331	0.0648544
4933431C10Rik	-0.128616	-0.0112435	0.559406	0.480824	0.93167	0.477659	0.327358	0.296266	0.56543	0.318047	-0.409322	-0.911228	0.0481191	0.238123	0.234887	0.732432	0.590291	0.811317	-0.411654	-0.957475	0.719456	0.870138	0.541115	0.621807	-1.09498	1.06092	-0.130907	0.0853224	-0.311936	0.23693	0.758868	0.815532	0.808832	0.855101
4933431K14Rik	0.802089	0.326949	0.46757	0.469883	0.28995	0.367297	0.496472	0.355485	0.51724	-0.111866	0.506	1.07001	0.214389	0.813774	0.51772	0.994832	0.954692	0.942412	-0.223943	0.70809	0.19321	0.225962	0.508019	0.435421	1.40696	-1.00779	0.492583	-0.0111898	1.61993	-0.0367127	0.123579	0.97114	0.178116	0.978766
4933434E20Rik	6.63844	6.4764	6.49669	6.37589	0.290801	0.0887205	0.169095	0.0844344	6.25944	6.445	6.60676	6.74673	6.40684	6.28797	6.41135	6.50254	6.37854	6.57382	6.43241	6.98625	6.45872	6.67998	6.45509	6.31824	1.11903	1.08743	0.162251	0.120926	1.2749	0.950504	0.21943	0.355126	0.288791	0.431399
4933439C10Rik	1.49848	3.16041	1.74882	3.27874	0.466023	0.251167	0.169362	0.172994	3.25738	1.79776	3.45083	1.71665	3.12824	1.70524	2.89383	1.6974	3.20356	1.9483	3.01896	0.80137	3.52577	1.54397	3.27804	1.77848	-3.18947	-2.87554	-1.67331	-1.52383	-7.66726	-7.41827	6.32046e-07	9.81359e-07	6.0075e-06	5.94176e-06
4933440N22Rik	1.76691	1.39363	2.14218	1.72748	0.421874	0.260809	0.279908	0.680377	1.26056	2.07904	1.37348	1.41341	1.71255	2.06894	1.1384	1.41034	1.24233	1.88144	1.30704	2.24386	2.6945	2.53931	1.75559	2.00004	1.28314	1.36348	0.359684	0.447291	1.12632	1.56305	0.27562	0.136396	0.348589	0.188784
5031425E22Rik	4.63392	5.12151	4.71016	5.09854	0.135479	0.27024	0.110864	0.257629	4.84427	4.64046	5.07924	4.71677	4.9104	4.60266	4.8275	4.43824	5.34426	4.74997	5.09687	4.73243	5.29523	4.84754	5.48242	4.64823	-1.4077	-1.3031	-0.493342	-0.381945	-3.34312	-2.61866	0.00383778	0.0179334	0.00891438	0.0316848
5031434O11Rik	1.1713	2.88394	1.85809	3.14849	0.879824	0.187476	0.171064	0.337082	2.72429	1.7804	3.00108	2.27466	3.03214	1.92277	2.93118	1.08954	3.44421	1.66775	2.60685	0.123683	3.39332	2.06142	2.99667	1.19732	-3.33494	-2.41328	-1.73766	-1.271	-5.53081	-4.68571	3.61743e-05	0.000210542	0.000172154	0.000624986
5031439G07Rik	5.98024	6.95625	5.73873	6.69012	0.415214	0.243548	0.0843995	0.0490124	6.7138	5.75814	6.61667	5.61148	6.74704	5.67314	7.07308	6.42316	6.64089	5.8502	6.9577	5.64125	6.65877	5.67343	7.17756	6.24506	-1.96717	-1.93362	-0.976122	-0.951304	-6.03748	-5.8618	1.31078e-05	1.85678e-05	7.27559e-05	7.46404e-05
5033430I15Rik	0.759126	-1.31658	0.594454	-1.24167	0.637643	0.814379	0.462221	0.877499	-1.80997	-0.0558153	-2.20518	1.19296	0.0481191	0.679855	-1.59136	0.0754298	-1.4246	0.716787	-0.261707	1.40025	-1.78022	1.03699	-1.20808	0.367871	4.1492	3.54381	2.05283	1.8253	4.03761	3.6637	0.000848932	0.00191347	0.00247302	0.00440516
5330438D12Rik	1.15787	2.46686	1.34242	2.41468	0.384014	0.271757	0.39531	0.142863	2.28757	1.53902	2.85021	1.64779	2.31512	0.864455	2.45885	0.900137	2.59683	1.76782	2.23393	1.27524	2.45919	1.1984	2.32444	0.808326	-2.4588	-2.08726	-1.29796	-1.06161	-5.50417	-4.66817	3.81921e-05	0.000218554	0.000180259	0.000646536
5430403G16Rik	1.47872	2.42927	1.38772	2.47447	1.31649	0.614359	0.672883	0.408516	2.54474	2.18432	3.10499	2.63084	3.01635	1.32459	1.72629	0.189746	2.25417	1.49574	2.74386	2.59625	2.08262	0.546237	2.14192	0.498038	-1.91727	-2.13929	-0.939051	-1.09713	-1.90939	-2.23315	0.0731723	0.0392172	0.113842	0.0632408
5430405H02Rik	4.12071	3.68971	3.49125	3.77131	0.423711	0.345141	0.432117	0.524342	3.01688	3.60967	3.466	3.95387	4.22921	2.89531	3.61878	3.69232	3.88795	3.92622	3.47726	4.69227	3.95119	3.5338	4.19681	4.1444	1.33793	-1.19517	0.420004	-0.257218	1.52107	-0.896488	0.146556	0.382465	0.205349	0.459815
5430416N02Rik	4.93007	3.37406	5.4053	3.6852	0.136018	0.176962	0.116337	0.125644	3.83049	5.44761	3.58515	5.0522	3.63842	5.34745	3.38267	4.75542	3.73395	5.28012	3.15201	5.02232	3.53794	5.546	3.37642	4.89036	2.94747	3.28242	1.55948	1.71476	12.3658	14.7576	6.05895e-10	3.79007e-11	2.90154e-08	1.65807e-09
5430427O19Rik	5.25563	4.79623	4.61731	4.50561	0.512145	0.203739	0.127872	0.37523	4.87384	4.78764	5.05206	5.61148	4.77657	4.4776	4.65084	4.65045	4.25344	4.59689	4.86718	5.74287	4.11859	4.60712	4.61483	5.01771	1.37737	1.07056	0.461913	0.0983602	2.13506	0.433647	0.0475494	0.669977	0.078633	0.730865
5430430B14Rik	1.12378	-0.161977	2.02275	-0.0169918	0.365988	0.36064	0.355077	0.547454	-0.617263	2.45065	-0.242548	1.19296	0.703136	1.7329	0.234887	0.958285	-0.157617	2.17911	-0.616914	0.744724	0.00377655	1.72834	-0.0233325	1.59916	2.39683	4.15541	1.26113	2.05499	3.63862	6.65269	0.00202075	4.00016e-06	0.00518641	1.99052e-05
5530601H04Rik	3.60114	4.09572	3.32341	4.00741	0.321439	0.316067	0.276566	0.209508	4.21238	3.21659	4.45887	3.84291	4.14329	3.62168	3.78858	3.12812	3.91794	3.463	3.87809	3.73946	3.75602	2.99235	4.25735	3.69408	-1.41844	-1.6217	-0.504304	-0.697506	-2.64185	-3.54478	0.0170902	0.00247802	0.0323759	0.00552439
5730405O15Rik	-0.517437	0.754958	-0.150723	0.825405	0.256699	0.278078	0.745121	0.185398	0.865554	-1.22654	1.16602	-0.409322	0.634208	0.103837	0.553176	-0.801372	0.737312	0.490329	0.636308	-0.217491	1.06455	0.0294888	0.664325	-0.641563	-2.40269	-1.97466	-1.26465	-0.981601	-3.71137	-3.08658	0.001725	0.00667154	0.00453924	0.0132066
5730455P16Rik	3.69347	3.98093	4.04534	3.9225	0.290231	0.113466	0.177223	0.18434	4.04971	4.19609	4.11217	3.96921	3.7852	3.85382	3.98366	3.28415	4.11038	3.93538	3.99274	3.75005	3.7447	4.19609	3.83515	3.77046	-1.22824	1.08756	-0.296594	0.121092	-1.93823	0.826699	0.0693213	0.419818	0.108873	0.497069
5730480H06Rik	3.41092	3.42916	3.59248	3.35511	0.237932	0.235913	0.111343	0.0517965	3.28948	3.56219	3.60547	3.46956	3.39968	3.45334	3.09162	3.07351	3.33795	3.64146	3.44289	3.63305	3.39332	3.71296	3.57666	3.46758	-1.01801	1.18102	-0.025758	0.240033	-0.174292	1.66877	0.863687	0.113405	0.89528	0.160586
5730488B01Rik	2.24893	2.25264	2.24273	2.19866	0.558921	0.734032	0.361906	0.539574	1.49847	2.57134	1.42615	1.91388	2.09399	1.90854	2.21019	2.37157	2.75649	1.9512	2.1608	1.72772	2.4457	2.53984	3.21342	2.98256	-1.0383	1.05773	-0.0542222	0.0809766	-0.150998	0.227759	0.881748	0.82254	0.909952	0.860587
5730508B09Rik	4.50819	5.28587	4.30701	5.68652	0.379585	0.47909	0.175888	0.139165	5.63651	4.40484	5.94137	4.85392	5.51561	4.49653	5.34372	4.21238	5.76542	4.10838	4.95277	4.81787	5.82852	4.2183	4.9056	4.14859	-1.70092	-2.59957	-0.766311	-1.37827	-3.66747	-6.58577	0.00189783	4.54006e-06	0.00492146	2.21193e-05
5830405F06Rik	0.473034	0.141903	1.02827	1.14139	1.18566	1.43664	0.52663	0.448271	1.68513	1.38259	1.32459	1.23145	0.614141	0.919779	1.20962	1.06382	1.01261	1.48175	-0.234669	0.889993	1.2537	0.328944	-1.73193	-1.29313	1.36258	-1.08863	0.446346	-0.122512	0.701726	-0.237407	0.492311	0.815168	0.568216	0.855046
5830411N06Rik	0.836006	3.19008	0.235125	3.22343	0.540839	0.411321	0.596641	0.42854	2.88048	-0.614502	3.54079	0.435421	2.83256	0.571389	3.47726	1.63441	3.66551	0.716787	2.64906	0.652382	3.51517	0.266827	3.09321	0.621807	-4.96946	-7.86784	-2.31309	-2.97597	-6.63003	-7.65955	4.1751e-06	6.40636e-07	2.82117e-05	4.13764e-06
5830416I19Rik	-1.5481	1.06401	-1.55157	1.82869	0.654674	0.400097	0.623793	0.304901	1.85451	-1.68781	1.403	-0.622436	1.41141	-1.25923	0.553176	-1.93647	2.14166	-0.904654	0.938277	-2.07536	1.90716	-2.35458	1.3616	-1.55811	-6.1964	-10.3914	-2.63143	-3.37732	-6.40743	-8.60821	6.38115e-06	1.28902e-07	3.9577e-05	1.05769e-06
5830417I10Rik	5.90496	6.53315	6.38112	6.58577	0.68685	0.215245	0.047991	0.138324	6.54938	6.4268	6.24717	5.43054	6.43845	6.31344	6.67453	6.5522	6.77116	6.39152	6.48979	5.20359	6.58408	6.3927	6.72112	6.43352	-1.5475	-1.15241	-0.629942	-0.204655	-2.75803	-0.900414	0.0134064	0.380432	0.026287	0.457651
5830418P13Rik	0.471259	0.00536388	-0.570996	-0.637638	0.7338	0.618229	0.476501	0.554405	-1.19635	-0.105386	0.510329	-0.622436	-0.143825	-0.565283	-0.513962	0.732432	-1.03179	-1.22693	-0.545052	0.840298	-0.178585	-0.386383	0.570141	0.934743	1.39074	1.06288	0.475848	0.0879724	1.17141	0.182908	0.257532	0.857025	0.329533	0.889582
5830432E09Rik	1.47316	1.83069	1.47127	1.84494	0.282543	0.403501	0.187904	0.577355	1.40537	1.59339	1.49405	1.49139	1.33058	1.59756	2.04807	1.7273	2.11302	1.49574	1.48984	1.07479	2.53077	1.1984	2.29078	1.59916	-1.29216	-1.2647	-0.36979	-0.338791	-1.29041	-1.20265	0.214121	0.245535	0.282942	0.314475
5830444B04Rik	2.73434	2.86327	1.44593	1.95444	0.384668	0.0586046	1.07945	1.33405	2.51894	1.96533	2.88204	2.47979	-0.0150735	-0.0575712	2.93481	2.62382	2.93481	2.42844	2.83755	3.30434	2.37908	1.44753	2.79868	2.52941	-1.08301	-1.39398	-0.115052	-0.479214	-0.26378	-0.850339	0.795108	0.406911	0.83958	0.484332
5830444F18Rik	0.798609	-0.421167	0.0844481	-0.745421	2.56045	0.959566	1.25156	1.28808	-1.80997	0.318047	-0.110485	1.43886	-1.10275	-1.74765	-0.803293	-2.64454	-1.19759	0.811317	-1.50732	3.51808	1.12862	0.956079	0.736429	0.882037	2.21689	1.87084	1.14854	0.903687	1.02733	0.739582	0.31861	0.469607	0.395143	0.546556
5830454E08Rik	-0.66213	0.154524	-1.49029	0.477967	0.689643	0.681284	1.80237	0.479412	0.743704	-4.16061	0.241468	-0.622436	-0.228175	-0.225421	0.639745	-0.591656	0.590291	-0.904654	0.570495	0.123683	0.806048	-0.67047	-0.833612	-1.55811	-1.70466	-3.96384	-0.769487	-1.9869	-1.29579	-3.11122	0.212303	0.00632805	0.281025	0.0126102
5830462I19Rik	-0.0132476	0.51326	1.1855	0.322794	1.13779	0.893705	0.509488	0.761631	0.604577	1.04463	0.955211	-1.50732	-0.795591	0.536019	0.407639	0.704833	0.567735	1.46945	-0.687641	-0.271298	0.914455	1.6919	1.37783	1.0208	-1.43946	1.84088	-0.525528	0.880398	-0.929574	1.77467	0.365556	0.0937928	0.444502	0.135937
5830468F06Rik	1.17965	2.01689	1.81207	2.98504	0.564805	0.234968	0.446811	0.236405	2.89049	1.28742	2.07904	0.906434	2.94068	1.68584	2.31815	2.00408	2.78329	2.35649	1.78526	0.744724	3.32571	1.91852	1.88512	1.06337	-1.75098	-2.24868	-0.808163	-1.16908	-2.74279	-4.84954	0.013842	0.000148765	0.0269621	0.000459053
5930420M18Rik	0.414891	0.697594	0.659252	0.00132019	0.730651	0.130669	0.602192	0.403262	0.0177894	0.819921	0.868516	0.54341	-0.402934	-0.0575712	0.553176	0.958285	-0.157617	1.38095	0.704358	-0.650457	0.548043	0.493708	0.664325	0.808326	-1.22385	1.59574	-0.291425	0.674222	-0.79329	1.76108	0.438501	0.0961326	0.517185	0.138932
6030443J06Rik	-0.413687	0.368515	0.52882	0.685496	0.273154	0.381151	0.433176	0.614358	0.927378	0.735608	0.563515	-0.227198	-0.228175	0.945075	-0.00433129	-0.801372	1.10311	-0.0591095	0.108887	-0.409322	0.939672	0.493708	0.805987	-0.216856	-1.74141	-1.10773	-0.800259	-0.147612	-2.08963	-0.455583	0.0519334	0.654433	0.0847409	0.717153
6030458C11Rik	5.40792	4.99113	5.75106	5.09642	0.0762756	0.0324659	0.105919	0.0922728	5.15246	5.64564	5.01428	5.39925	5.01727	5.68939	4.94366	5.36589	5.19705	5.8835	5.00949	5.34864	5.01889	5.78571	4.99709	5.51791	1.33342	1.57327	0.415135	0.653768	4.62888	7.47483	0.000237636	8.87378e-07	0.000837238	5.46422e-06
6030468B19Rik	1.56987	0.523473	1.77944	0.508928	0.74753	0.344788	0.0436945	0.189961	0.64054	1.72772	0.138704	1.19296	0.703136	1.78978	0.346951	1.52453	0.337724	1.76782	0.704358	0.931545	0.354312	1.83245	0.903881	2.63045	1.98997	2.39509	0.99275	1.26008	3.01689	3.98282	0.00774492	0.000956125	0.0162911	0.00238277
6230400D17Rik	2.0292	1.35894	2.49122	1.5247	0.266474	0.182123	0.576581	0.388044	1.36893	2.5735	1.28402	1.64779	1.16464	1.69977	1.14061	2.1559	1.49556	2.60841	1.46534	2.05893	2.06966	3.0832	1.54577	2.25417	1.58538	1.98937	0.664827	0.992309	2.20441	3.61027	0.0415069	0.00214922	0.0700222	0.00488489
6330408A02Rik	2.92227	3.10748	3.03703	3.0514	0.345552	0.217423	0.148123	0.119317	3.1215	3.17622	3.1232	2.51273	3.05801	2.83464	3.36476	2.8056	2.88111	3.02689	2.83293	3.04672	3.14496	3.11039	3.10903	3.32402	-1.14257	-1.00938	-0.19228	-0.0134704	-1.11938	-0.0802316	0.278486	0.936987	0.351535	0.952823
6330418K02Rik	1.56491	1.49985	1.89338	1.38719	0.433058	0.281128	0.341275	0.566154	1.92953	1.57189	1.87333	1.59522	1.51221	1.81146	1.53272	1.42278	0.590291	2.37613	1.2131	2.13814	1.51672	1.81405	1.38026	1.10349	1.06736	1.39553	0.094053	0.480815	0.315208	1.68089	0.756426	0.110995	0.806792	0.15764
6330549D23Rik	0.596131	0.372859	0.478077	0.242903	0.487606	0.202416	0.248886	0.452937	0.820511	0.236825	0.583818	0.0715518	-0.228175	0.509859	0.15322	0.429044	0.024962	0.354033	0.254451	1.23435	0.354312	0.811593	0.499946	0.649579	1.17429	1.16581	0.231793	0.221328	0.760229	0.71717	0.457494	0.482971	0.534859	0.55941
6430511E19Rik	1.55413	1.57122	2.51344	1.21206	0.828683	0.232546	0.667515	0.45164	1.6332	3.4518	1.89474	2.41888	1.31476	2.50253	1.3898	1.36325	1.32885	2.16379	1.58551	0.493019	0.571444	1.93566	1.41486	1.94138	-1.0348	2.43058	-0.0493576	1.2813	-0.118705	3.29153	0.906895	0.00429091	0.929275	0.00895992
6430548M08Rik	1.39456	2.98472	0.74282	2.30971	0.402484	0.324815	0.558518	0.854469	2.40011	0.318047	2.63006	1.19296	3.45132	0.945075	2.85226	1.79794	1.44876	1.44133	3.06312	0.931545	1.93865	0.266827	3.39343	1.65578	-3.03941	-3.03169	-1.60379	-1.60012	-4.36532	-3.72874	0.00041803	0.00166107	0.00134364	0.0038813
6430562O15Rik	0.492884	-0.346443	1.24945	-0.656403	0.832286	0.443767	0.378255	0.876506	-1.72401	0.777305	0.138704	-0.541916	-0.438106	1.32846	-0.715717	0.346644	-0.846837	1.19825	-0.73022	0.703617	0.383346	1.6938	-0.0785395	1.46319	1.77011	3.85421	0.823839	1.94644	1.77559	4.36962	0.0936366	0.000414178	0.140571	0.00114032
6430571L13Rik	0.637829	-0.646034	1.3486	-1.44965	0.549818	0.777205	0.0974644	0.723434	-1.2556	1.28742	-0.242548	0.435421	-1.69835	1.41414	-0.133425	1.08954	-0.565283	1.24529	-1.79941	1.07479	-2.27938	1.44753	-0.408754	-0.0484331	2.52304	6.89746	1.33516	2.78607	3.32471	6.61177	0.00399381	4.32184e-06	0.00923205	2.12065e-05
6530402F18Rik	3.62606	3.90602	3.94983	4.01682	0.433344	0.102498	0.320851	0.200198	3.79569	3.6803	3.87994	3.18665	4.20054	4.32194	3.99679	3.90356	3.89971	3.68353	3.77242	3.33275	4.17133	4.11357	3.97494	4.0813	-1.21953	-1.04565	-0.286323	-0.0643946	-1.44366	-0.344149	0.166944	0.734939	0.229094	0.787725
6530409C15Rik	1.09138	1.18713	1.90021	1.02066	0.766443	0.684521	0.441346	0.369683	0.88653	2.40176	0.241468	1.49139	1.20074	2.02361	1.25438	0.683761	1.42107	1.83505	1.38026	0.247801	0.574285	1.34044	1.87241	1.94256	-1.1308	1.83867	-0.17734	0.878665	-0.445119	2.40922	0.661829	0.0275592	0.723354	0.0463422
6720427I07Rik	3.03702	2.60558	3.00615	2.87678	0.670537	0.558298	0.140677	0.292024	3.19651	2.90523	3.19039	3.4808	2.9682	3.21451	1.84633	2.43556	2.49695	2.95184	2.7193	3.73946	2.84548	2.95303	2.66631	2.49227	1.35974	1.08226	0.443331	0.114047	1.45073	0.391957	0.16499	0.699942	0.226921	0.757182
6720489N17Rik	0.159206	1.17955	-0.720474	0.696471	1.30617	0.547996	1.10881	0.358592	0.64054	-0.210827	1.84837	0.906434	1.20074	-0.409322	0.726299	-1.5011	0.590291	0.0928384	1.40711	1.44834	0.354312	-2.35458	0.736429	-0.216856	-2.03728	-2.69204	-1.02665	-1.4287	-1.95359	-2.32567	0.0673441	0.0326157	0.106169	0.0537624
6820431F20Rik	7.02006	7.20333	7.50114	7.2354	0.320805	0.202364	0.18047	0.143078	7.04637	7.66577	7.32747	7.15944	7.26717	7.49237	6.97409	6.56211	7.39248	7.25236	7.09877	7.05924	7.23556	7.59407	7.413	7.29946	-1.1346	1.20191	-0.182188	0.265326	-1.22284	1.77357	0.238011	0.0939799	0.308722	0.136165
8030462N17Rik	4.44923	4.46807	5.16965	4.55797	0.464208	0.153672	0.0380184	0.0672862	4.6273	5.18882	4.24972	4.03188	4.49452	5.18882	4.52233	4.74575	4.60367	5.11263	4.49198	4.07543	4.50638	5.18834	4.60826	4.94384	-1.02056	1.52669	-0.0293603	0.610403	-0.174699	3.87342	0.863372	0.00121268	0.895021	0.00293383
8430422M14Rik	0.295476	0.885326	0.288997	0.997368	0.451683	0.509387	0.204415	0.406881	0.487562	0.0838455	0.356191	0.906434	0.866631	0.571389	1.45425	-0.0515387	1.40283	0.233925	0.570495	-0.0408618	1.23244	0.266827	1.16037	0.367871	-1.53632	-1.60868	-0.619483	-0.685877	-1.91497	-2.17497	0.0724123	0.0439802	0.112877	0.0699316
8430429K09Rik	1.81645	1.45027	1.58781	1.22748	0.447523	0.253743	0.259903	0.204374	1.28503	1.42334	1.403	1.64779	1.41141	1.88383	1.59508	2.09778	0.934978	1.72119	1.68891	2.25352	1.27852	1.32289	1.11411	1.26672	1.32086	1.27594	0.401473	0.351561	1.6684	1.40728	0.113481	0.177298	0.165765	0.237041
9030407P20Rik	0.477188	0.636041	0.0181545	0.595142	0.475926	0.357137	0.299918	0.321151	0.810093	0.318047	0.8919	-0.227198	0.117573	-0.225421	0.806946	0.703351	0.708379	0.233925	0.108887	0.810793	0.744524	-0.253933	0.736429	0.621807	-1.10194	-1.48717	-0.140045	-0.572569	-0.47083	-1.83681	0.643725	0.0837196	0.706263	0.123248
9030617O03Rik	2.4926	3.12713	3.07137	3.5817	0.0639565	0.293687	0.286387	0.218669	3.32844	2.96291	3.1232	2.58182	3.47126	3.41624	3.24386	2.46153	3.74147	2.74411	2.72522	2.49227	3.78562	3.16222	3.41624	2.43476	-1.55333	-1.41439	-0.635363	-0.500182	-3.28685	-2.95858	0.00433452	0.00877086	0.00988939	0.0168479
9030624J02Rik	5.52346	6.00979	5.14581	6.06278	0.268351	0.103651	0.0591481	0.116998	6.16278	5.11655	5.95725	5.15264	5.90431	5.23398	6.15889	5.75236	6.04596	5.10829	5.92561	5.50477	6.13809	5.1244	5.99741	5.68405	-1.40039	-1.88844	-0.48583	-0.917192	-4.13481	-7.70269	0.000687669	5.94091e-07	0.00206126	3.88818e-06
9130011E15Rik	3.40803	3.78738	3.63819	3.89711	0.217398	0.249741	0.0616711	0.215694	3.99238	3.67601	3.51967	3.1634	3.61255	3.5671	4.12093	3.68798	4.11746	3.70158	3.72267	3.35197	3.86604	3.60805	3.78625	3.42878	-1.29673	-1.19564	-0.374883	-0.257787	-2.40251	-1.73746	0.0279366	0.100319	0.0497037	0.144195
9130019O22Rik	3.18462	3.23517	3.42298	3.43203	0.33069	0.0622314	0.334475	0.161352	3.56662	3.6345	3.32653	2.80051	3.20356	2.93968	3.18665	3.49905	3.5201	3.65979	3.213	3.4185	3.43782	3.45796	3.21451	3.02042	-1.02125	-1.00429	-0.0303397	-0.00618073	-0.161909	-0.0351995	0.87328	0.972329	0.903248	0.979599
9130023H24Rik	2.58109	2.24453	2.84535	2.37163	0.402568	0.239854	0.165372	0.215565	2.427	2.6152	2.06461	2.41575	2.64677	2.84834	2.59478	3.12285	2.26126	2.91853	2.19836	2.17552	2.1515	2.99933	2.12038	2.61023	1.27086	1.3781	0.345807	0.462681	1.62261	2.31427	0.123001	0.0333698	0.177408	0.0548737
9130208D14Rik	1.1379	1.04568	1.00712	-0.0640503	0.681081	0.483692	0.39815	0.994088	0.172642	1.26056	0.950997	2.05427	1.22475	1.26766	0.616884	0.765683	-0.621796	0.425035	1.73871	0.501617	-1.03179	1.07521	0.876134	1.23003	1.03998	2.04681	0.0565617	1.03337	0.141582	2.23249	0.889069	0.0392685	0.915719	0.063316
9130221H12Rik	3.37571	3.50835	3.59989	3.62819	0.25546	0.277858	0.285761	0.241627	3.42179	3.20777	3.60967	3.50683	3.55412	3.57271	3.80332	3.62561	3.559	3.84543	3.14315	3.03764	3.97787	3.77365	3.47726	3.33275	-1.09078	-1.01339	-0.125364	-0.0191951	-0.655774	-0.105877	0.520714	0.916915	0.595498	0.937236
9130230N09Rik	0.823147	-0.917013	0.20307	-0.603572	0.486518	0.67161	0.634407	0.393542	-0.194958	-0.408707	-0.110485	1.38386	-1.10275	-0.225421	-0.618395	0.652382	-0.707257	0.490329	-1.50732	1.0093	-0.409322	0.956079	-1.43185	0.247049	3.41723	1.74183	1.77283	0.800606	4.23683	1.93189	0.000551495	0.0701512	0.00170026	0.105396
9130401M01Rik	5.11219	4.12344	5.30322	4.19881	0.140114	0.160276	0.0931447	0.17243	4.21874	5.32673	4.0923	4.95336	4.381	5.40928	4.2739	5.24123	3.96512	5.29242	4.21599	5.21812	4.23039	5.18444	3.91156	5.03606	1.99167	2.14613	0.993982	1.10174	8.36747	9.57687	1.91544e-07	2.80983e-08	2.32354e-06	3.02889e-07
9230111E07Rik	1.98503	1.24701	1.91528	1.55409	0.238381	0.325565	0.298252	0.616298	0.64054	2.13814	1.27106	1.84145	1.81733	1.78978	1.02148	2.07022	1.76934	1.55299	0.996851	1.74881	1.98914	2.18022	1.69863	2.27965	1.65189	1.32196	0.72412	0.402675	2.47633	1.46164	0.0240408	0.162012	0.0435905	0.21966
9230112E08Rik	2.61096	2.70074	3.02366	2.80444	0.559042	0.163623	0.317452	0.207804	2.64232	3.31083	2.80694	2.3711	2.60801	2.64786	2.81571	2.88204	2.96961	2.87471	2.46493	1.96049	2.99783	3.26125	2.71539	3.2302	-1.07462	1.17733	-0.103826	0.235515	-0.427394	1.04633	0.674437	0.310004	0.73404	0.383985
9230116N13Rik	1.02404	1.1408	0.802709	1.23566	0.348612	0.466588	0.45136	0.336105	1.72772	1.22177	1.55736	1.43886	1.12862	0.389961	1.5322	1.16593	1.11802	1.16368	0.737213	0.652382	0.968298	0.435421	0.736429	0.838968	-1.0705	-1.36571	-0.0982786	-0.449655	-0.328664	-1.50137	0.746409	0.151537	0.797531	0.20734
9330020H09Rik	0.329394	-0.25861	0.815081	0.520601	0.602941	0.796985	0.501985	0.285977	0.898728	0.956079	-0.0495186	-0.167233	0.222752	0.81201	-0.224923	0.00275057	0.552687	0.143387	-1.33688	1.18734	0.408237	1.34885	0.576878	0.294714	1.51008	1.21984	0.594622	0.286696	1.38024	0.788557	0.185329	0.44119	0.250286	0.518798
9330104G04Rik	-0.628565	0.352776	-0.575185	0.842033	0.60025	0.955755	0.507227	0.749886	0.237967	-0.614502	0.241468	-0.911228	0.92003	-0.93565	0.117573	-0.0515387	0.337724	-0.904654	-0.616914	-1.33464	1.87241	0.154067	1.66898	-0.216856	-1.99791	-2.59982	-0.99849	-1.37841	-1.86526	-2.74197	0.0794349	0.0138658	0.122253	0.0252747
9330151L19Rik	2.97246	3.35306	3.49538	3.45412	0.389802	0.302913	0.105369	0.123863	3.33923	3.51113	3.67488	3.28742	3.36401	3.34722	3.48232	2.95184	3.51362	3.59582	2.96434	2.42976	3.5996	3.52733	3.29071	3.22082	-1.30916	1.0346	-0.388641	0.0490714	-2.06636	0.284638	0.0543181	0.779347	0.0880882	0.825537
9330159M07Rik	1.01825	0.236647	0.619769	-0.138844	0.260601	0.405187	0.774065	0.535018	0.6207	0.36218	0.519237	0.933362	-0.317864	1.3267	-0.359072	0.705759	-0.227518	-0.356725	0.327004	1.11714	-0.630692	1.14692	0.459418	1.31675	1.69948	1.65276	0.765091	0.724875	2.09194	1.84491	0.0517013	0.0824791	0.0844294	0.121552
9330160F10Rik	0.190019	0.695072	0.151513	1.10545	0.636291	0.453273	0.175986	0.683235	1.34754	-0.0998248	0.609593	-0.723613	0.122901	0.300414	0.553176	0.748292	1.24951	0.168637	0.278156	0.418038	1.70183	0.236825	1.33936	0.31736	-1.40664	-1.9205	-0.492257	-0.941479	-1.23423	-2.48569	0.233846	0.0235852	0.304342	0.0403868
9330162G02Rik	2.85953	2.01847	2.80106	1.92485	0.914129	0.660565	0.436658	0.715407	1.4946	3.01688	1.89755	3.71313	1.22177	2.17645	1.39835	2.08057	2.1646	2.84462	1.82539	2.05779	2.81844	3.1663	2.9526	3.58664	1.70196	1.89504	0.767195	0.92223	1.70959	2.0603	0.105462	0.0549553	0.155516	0.0850283
9330175E14Rik	5.58999	5.78418	5.54004	6.00832	0.318516	0.126032	0.131913	0.204457	5.75882	5.61577	5.75433	5.44703	6.25773	5.3465	5.90002	5.75889	5.98655	5.56675	5.61943	5.21992	6.03019	5.63114	5.86293	5.93414	-1.14645	-1.38264	-0.19718	-0.467426	-1.36995	-3.26572	0.188461	0.00453693	0.253942	0.00942069
9430015G10Rik	5.10713	5.85814	5.14787	5.86748	0.061716	0.17798	0.148542	0.151547	5.65011	5.14137	6.01286	5.09721	5.94811	4.96709	5.78153	5.15228	5.9897	5.33076	5.64277	5.02368	5.88199	5.15228	5.99541	5.15535	-1.68315	-1.64545	-0.751165	-0.718485	-6.69371	-6.4349	3.70254e-06	6.0535e-06	2.5546e-05	2.83666e-05
9430016H08Rik	4.22031	3.49008	4.19497	3.4921	0.436628	0.315222	0.117852	0.109216	3.56504	4.34516	3.91091	4.37234	3.59594	4.11236	3.15107	3.96384	3.44873	4.2319	3.48607	4.7612	3.35868	4.09046	3.41225	3.78387	1.67804	1.62269	0.746779	0.698386	3.80855	3.62416	0.00139636	0.00208528	0.00378381	0.00475056
9430020K01Rik	0.734329	0.613779	0.789199	0.386013	0.696918	0.263361	0.429208	0.226274	0.64054	1.22177	0.241468	0.0715518	0.153454	1.08729	0.726299	1.55459	0.506352	0.354033	0.636308	0.247801	0.243707	0.493708	0.851039	1.06337	1.089	1.31744	0.123005	0.397734	0.364398	1.17232	0.720037	0.257175	0.774481	0.327461
9430025C20Rik	1.16743	1.32301	0.762034	0.88223	1.33807	0.338753	0.753349	0.518309	0.237967	0.63803	0.93108	2.17863	1.49299	-0.0575712	1.72629	-0.389516	0.991915	1.76782	1.19912	2.38258	0.806048	0.699856	1.43557	0.498038	-1.13116	-1.07463	-0.177809	-0.103835	-0.345566	-0.184391	0.733893	0.85588	0.786113	0.888729
9430034N14Rik	1.1908	0.775079	0.93514	0.678364	1.53143	1.10754	1.41186	1.27599	-0.427367	1.0093	0.138704	0.642864	0.703136	-0.646927	-0.00433129	0.732432	-0.0215061	0.608657	0.570495	-0.0408618	2.45919	2.76954	2.39545	3.42878	1.21878	1.26169	0.285436	0.335361	0.353928	0.406157	0.727728	0.689675	0.780856	0.748019
9430038I01Rik	4.00296	2.89646	3.93663	2.82848	0.561631	0.106022	0.173815	0.15554	2.92128	4.08809	2.92971	3.85137	2.91485	4.05893	2.76058	3.85632	2.88111	3.71238	2.88111	4.8068	2.59667	3.88713	3.01443	3.49734	2.17959	2.14533	1.12405	1.1012	4.81917	4.755	0.000158628	0.000181725	0.000593085	0.000548689
9430064I24Rik	0.264432	0.692587	1.20472	0.210527	0.338309	0.422135	0.708661	0.873245	-0.4924	1.52074	0.411618	0.122901	-0.428932	0.814255	1.16037	0.695872	0.389961	0.450894	0.267984	-0.0986561	1.37348	2.03298	0.930376	0.33761	-1.34388	2.07293	-0.42641	1.05167	-0.966554	2.53707	0.347267	0.0212261	0.425349	0.0367327
9430091E24Rik	0.590323	1.06386	0.831212	1.1766	0.114334	0.139302	0.304306	0.534902	0.743704	0.63803	1.06048	0.729862	0.703136	0.571389	0.939002	0.6207	1.49556	1.24529	0.996851	0.458532	1.76401	0.870138	1.25911	0.552197	-1.39212	-1.2419	-0.477284	-0.312545	-1.70288	-1.18524	0.106734	0.252166	0.157129	0.321948
9530027J09Rik	1.21457	0.589682	2.37231	0.243897	0.66162	0.271849	0.454602	0.45525	-0.0495186	1.95582	0.900977	1.08919	0.827998	2.00602	0.602341	0.866631	0.374455	2.81844	0.617663	0.721697	-0.177346	2.70895	0.237748	2.18076	1.50399	4.35738	0.588792	2.12346	1.58223	6.08806	0.131953	1.18662e-05	0.18809	5.06174e-05
9530068E07Rik	7.0828	6.55809	6.88044	6.52391	0.171756	0.0936717	0.0804941	0.148548	6.67538	6.86228	6.5448	6.858	6.6247	6.9621	6.68099	7.1988	6.37242	6.9209	6.55347	7.23361	6.42316	6.7765	6.45311	7.04077	1.43822	1.28037	0.524287	0.356559	5.04134	3.43319	9.93915e-05	0.00315734	0.000400715	0.00684024
9530082P21Rik	3.09998	3.2392	3.12706	3.53976	0.180782	0.24813	0.278547	0.226088	3.24967	2.78501	2.92971	2.94573	3.51766	3.0149	3.45083	3.32825	3.59594	3.35847	3.14788	2.96447	3.79579	3.34985	3.4284	3.16147	-1.10357	-1.32114	-0.142184	-0.40178	-0.792048	-2.35247	0.439206	0.0309066	0.517838	0.0513144
9530085L11Rik	-0.430194	0.0415386	0.478836	0.145051	1.31978	0.309933	0.44247	0.629353	0.64054	0.92322	-0.242548	-2.29051	-0.532144	0.103837	0.449446	-0.389516	-0.247646	0.0928384	0.108887	0.247801	0.719456	0.795447	-0.149631	0.711445	-1.39565	1.26584	-0.480936	0.340101	-0.924819	0.745855	0.367955	0.465906	0.44683	0.542754
9830107B12Rik	-1.19095	-0.215721	-1.50133	-1.06544	1.865	0.680253	1.03517	1.49565	-0.801372	-1.22654	0.356191	-0.622436	0.650649	-0.152883	0.160375	-0.130434	-2.98711	-2.27131	-1.17467	-3.96249	-1.12394	-2.35458	-0.20478	-0.0484331	-1.99887	-1.38897	-0.999181	-0.474011	-1.25395	-0.537105	0.226767	0.598129	0.296629	0.667589
9830144P21Rik	1.31726	1.89799	2.2723	2.02841	0.45343	0.223916	0.147907	0.110191	2.02439	2.07161	1.97111	0.689231	1.98948	2.35252	1.77085	1.71129	1.91957	2.40889	1.67258	1.29332	2.18022	2.25618	2.17744	1.57522	-1.48862	1.18456	-0.573972	0.244356	-2.57078	1.27982	0.0198015	0.217734	0.0367474	0.283814
9930012K11Rik	-0.767584	0.918856	-0.178351	1.37689	0.899411	0.424641	0.419475	0.224374	1.48557	-0.210827	1.16602	-1.70859	1.37643	-0.646927	1.27852	0.189746	1.581	-0.229264	0.327004	-1.33464	1.06455	0.373616	0.903881	-0.216856	-3.17842	-2.94993	-1.66831	-1.56068	-4.22836	-4.52698	0.000561686	0.000295445	0.00172582	0.000843847
9930014A18Rik	2.86106	0.748459	3.6292	1.13375	0.746391	0.307412	0.123229	0.449368	1.16901	3.57641	0.335044	2.05607	0.849107	3.48447	0.699856	3.45319	1.75465	3.762	1.02131	2.39739	0.762249	3.69391	0.937621	3.53758	4.27839	5.63444	2.09707	2.49427	5.46166	7.50319	4.16558e-05	8.43833e-07	0.00019345	5.23123e-06
9930021J03Rik	4.9636	5.5661	5.44902	5.58028	0.313479	0.193275	0.266577	0.161997	5.68578	5.816	5.74236	5.07161	5.4296	5.47465	5.30162	4.5124	5.75098	5.23274	5.5504	5.03357	5.45475	5.27271	5.67002	5.23684	-1.52808	-1.09514	-0.611723	-0.13112	-3.76658	-0.830653	0.00152981	0.417641	0.0040906	0.495088
9930104L06Rik	4.77351	4.87709	5.14222	4.83095	0.222648	0.0983032	0.176536	0.107924	4.87692	5.2109	4.926	4.67907	4.7016	4.89165	4.90511	4.87707	4.95208	5.16444	4.73173	4.51495	4.7932	5.30191	4.94552	5.02295	-1.07733	1.24163	-0.107455	0.312231	-0.870119	2.59962	0.396311	0.0186551	0.475379	0.0327956
9930111J21Rik1	5.7605	6.72817	6.01348	6.76077	0.591186	0.28843	0.455209	0.354776	6.60071	6.56489	6.51738	6.08687	7.10013	6.18637	6.44321	5.74287	7.00332	5.76405	6.99897	4.93754	6.3389	5.53863	6.95313	6.27471	-1.96349	-1.67827	-0.973417	-0.746976	-3.62237	-2.79162	0.0020934	0.012492	0.00534194	0.0230333
9930111J21Rik2	7.28454	8.30281	7.16727	8.23854	0.616851	0.295809	0.593835	0.40438	8.35085	7.77178	8.42239	8.00597	8.64826	7.5653	7.86283	6.87569	8.27232	6.79159	8.50362	6.67822	7.68271	6.54043	8.42239	7.57828	-2.02292	-2.10083	-1.01644	-1.07096	-3.35241	-3.53413	0.00376141	0.00253599	0.00877406	0.00563808
A130010J15Rik	4.25824	4.94971	4.406	5.01383	0.141977	0.264609	0.0769639	0.138796	4.89723	4.30515	5.28153	4.27224	4.90243	4.46398	4.75232	4.06034	5.07404	4.3867	4.72133	4.30432	5.18164	4.46817	5.04367	4.39605	-1.61876	-1.52069	-0.69489	-0.60473	-5.29421	-4.72102	5.87581e-05	0.000195317	0.000258837	0.000584335
A130014A01Rik	1.73205	1.54101	1.73392	1.68888	0.169057	0.387704	0.499631	0.189373	1.87882	1.28742	2.07904	1.88822	1.4522	1.53542	1.23801	1.79794	1.6274	1.66775	1.27852	1.49383	1.79709	2.44508	1.56847	1.7482	1.14727	1.02933	0.198202	0.0416992	0.770947	0.168626	0.451282	0.868073	0.529036	0.899216
A130071D04Rik	4.23112	2.90482	2.453	1.36841	2.90746	0.863127	1.23351	1.51078	-0.0797129	1.92834	3.74447	5.67354	1.06747	1.02148	1.84633	0.304355	0.991915	3.02689	2.57515	7.01828	3.49396	3.8353	3.45334	3.9283	2.43542	2.26931	1.28417	1.18225	1.1061	0.711565	0.284033	0.486349	0.357976	0.562563
A230046K03Rik	6.46919	7.12435	6.47731	7.05857	0.378342	0.204036	0.279191	0.140512	7.11043	6.72501	7.31602	6.75026	7.12931	6.69203	6.83729	5.9175	7.14563	6.3448	7.14753	6.67325	6.84891	6.14742	7.19658	6.53576	-1.57489	-1.49587	-0.655253	-0.580983	-3.79444	-3.36352	0.00143989	0.00367196	0.00388645	0.00779706
A230050P20Rik	6.21742	5.91211	6.72343	6.07673	0.406073	0.156005	0.0894964	0.275789	5.81092	6.75365	5.96975	6.18231	6.46289	6.60409	6.01381	6.44206	6.0407	6.71848	5.67971	5.66166	5.99242	6.8175	5.98518	6.58364	1.2351	1.56555	0.304623	0.646666	1.78044	3.80185	0.0928145	0.00141685	0.139674	0.00337081
A230072C01Rik	0.927889	1.1256	1.05621	1.14942	0.418083	0.304747	0.156388	0.56665	1.69749	1.07811	1.31506	1.43886	1.28258	0.864455	1.45425	0.486459	1.26329	1.24529	0.882037	1.07479	0.354312	1.03699	0.851039	0.711445	-1.14536	-1.09212	-0.1958	-0.127136	-0.656098	-0.441924	0.520511	0.664093	0.595315	0.72576
A230072E10Rik	1.48816	0.266249	1.95476	1.05775	0.428655	0.435617	0.307572	0.208842	0.79635	1.99941	-0.33661	1.87087	0.998942	1.57862	0.616884	0.874018	1.28026	1.91388	0.552197	1.58375	1.15544	2.32712	0.232527	1.62401	2.27817	1.88311	1.18788	0.91312	3.86459	3.58588	0.00123616	0.00226624	0.00340818	0.00511781
A230103J11Rik	0.440728	-0.269886	1.36623	0.436145	0.521959	0.394265	0.718203	0.58244	0.615714	1.27106	-0.372378	-0.162718	-0.41604	1.33757	-0.712993	0.52699	0.64393	0.553538	-0.232299	0.304355	0.900977	2.30277	0.238123	1.09429	1.61076	1.92515	0.687738	0.94497	1.47718	2.50142	0.157844	0.0228378	0.218669	0.0392353
A330009N23Rik	0.488766	-0.186951	0.294993	0.028086	0.601282	0.319113	0.495614	0.369784	0.0177894	0.318047	-0.60866	-0.409322	0.497564	0.571389	-0.133425	0.812645	-0.406786	-0.409322	-0.171705	0.840298	0.00377655	0.699856	0.165985	0.711445	1.60071	1.19751	0.678709	0.260037	1.86635	0.732829	0.0792743	0.47361	0.122064	0.550283
A330023F24Rik	2.62507	2.51	2.74112	2.66474	0.294854	0.309472	0.142519	0.26798	2.29821	2.7959	2.6584	2.75649	2.64822	2.6152	2.28619	2.18342	2.91731	2.91731	2.22186	2.79375	2.79524	2.63607	2.87356	2.76662	1.07135	1.06612	0.0994285	0.0923755	0.490066	0.478375	0.630328	0.638455	0.694225	0.703796
A330035P11Rik	0.49398	0.485051	0.584483	0.817599	0.229413	0.49225	0.365449	0.499141	1.36893	0.423369	0.63859	0.54341	1.06747	0.238123	1.11457	0.189746	0.590291	1.08919	0.108887	0.744724	0.243707	0.587251	0.0781563	0.498038	1.01102	-1.20278	0.0158051	-0.266377	0.0481225	-0.867463	0.962177	0.397724	0.97108	0.474919
A3galt2	1.08247	1.11015	1.36763	0.843886	0.367932	0.451097	0.280839	0.154267	0.702239	1.0093	0.868516	1.11503	0.961934	1.30207	1.65709	1.3337	0.991915	1.49574	0.636308	0.552197	0.719456	1.66343	1.27869	1.32896	-1.02642	1.43721	-0.0376254	0.523267	-0.140211	1.98301	0.890135	0.0636992	0.916543	0.0968454
A430005L14Rik	4.95742	3.93327	4.93556	4.06145	0.547442	0.112669	0.101723	0.152106	4.23173	4.84848	3.92551	4.94332	4.13095	4.9526	3.97662	4.82773	3.8831	5.07235	4.04872	5.68951	4.00002	4.8688	3.78223	4.36911	2.05299	1.8241	1.03773	0.867189	4.98729	4.29812	0.000111313	0.00048315	0.000438488	0.00130794
A430033K04Rik	1.91606	2.37383	1.86318	2.73524	0.461718	0.1694	0.365137	0.327569	3.04712	2.05297	2.27692	2.51273	2.36084	1.59756	2.18725	1.46319	2.96961	1.51995	2.48642	1.65963	2.5634	2.28222	2.54474	2.02867	-1.40212	-1.8342	-0.487609	-0.875147	-1.94371	-3.63985	0.0686104	0.00201533	0.107917	0.00461799
A430035B10Rik	2.19639	2.27731	1.11319	1.87544	0.85967	0.201691	0.549006	0.241578	2.2299	0.534501	2.57765	3.01537	1.78642	1.23028	2.16252	1.02754	1.79881	1.81786	2.21137	2.6152	1.68665	0.870138	2.15769	2.12747	-1.075	-1.72233	-0.104335	-0.784359	-0.31316	-1.96572	0.757954	0.0658192	0.808045	0.0996936
A430046D13Rik	0.175539	1.82334	0.1631	2.01172	0.612837	0.405938	0.645795	0.221468	2.04424	-0.408707	2.14052	0.199066	1.69294	-0.0575712	2.18725	0.304355	2.19666	1.08919	1.60398	0.840298	2.11304	0.0294888	1.3616	-0.641563	-3.02745	-3.59994	-1.5981	-1.84797	-4.69887	-5.54874	0.000204731	3.4879e-05	0.000735554	0.000129003
A430057M04Rik	2.24748	0.150454	3.28657	0.873178	0.365361	0.742693	0.144432	0.340362	0.515036	3.20859	0.531519	1.76205	1.27106	3.12219	0.309588	2.55257	1.02676	3.40029	-0.937673	2.17108	0.679855	3.41521	0.698381	2.5042	4.30683	5.34666	2.10663	2.41864	6.43261	9.17935	6.08009e-06	5.18096e-08	3.7987e-05	4.99349e-07
A430072P03Rik	1.13587	-1.7795	2.42967	-1.76112	0.6976	0.414896	0.524014	0.854578	-1.2556	2.02984	-1.6601	1.32683	-1.32554	1.97051	-1.26612	1.447	-1.4246	2.65407	-2.23445	1.65963	-3.03877	3.06427	-1.95732	0.110032	7.83065	17.8305	2.96913	4.15627	5.15091	7.81802	7.90783e-05	4.86167e-07	0.000330954	3.28075e-06
A430078G23Rik	3.26668	6.42419	3.13474	6.51547	1.11816	0.325677	0.319864	0.37889	6.18585	2.90523	6.26195	2.92707	6.19123	2.81431	6.5502	4.22943	6.80293	3.396	6.07127	1.83385	6.88189	3.42342	6.81335	4.07639	-9.01167	-10.4151	-3.17179	-3.38061	-8.75011	-9.11462	1.02405e-07	5.73363e-08	1.4222e-06	5.4123e-07
A430093F15Rik	4.02972	1.94856	4.27764	2.36009	0.24942	0.363066	0.332917	0.468429	1.69749	3.93846	2.30394	4.34548	2.40666	4.09623	2.21736	3.77365	2.55118	4.38136	1.60398	4.09879	2.78501	4.69452	1.66898	3.90094	4.26193	3.85302	2.09151	1.94599	7.85876	8.17973	4.53119e-07	2.62182e-07	4.59946e-06	1.93213e-06
A430106G13Rik	-0.674229	0.788742	-1.55606	0.296557	0.984578	0.753151	0.848604	0.678742	-0.30855	-0.614502	1.11257	0.0715518	-0.075387	-2.65636	0.234887	-0.0515387	0.337724	-1.63575	0.108887	-2.07536	1.23244	-1.31764	1.69863	-0.641563	-2.7797	-3.48442	-1.47493	-1.80092	-2.80853	-2.94706	0.0120549	0.00898872	0.0239702	0.0172158
A430110L20Rik	0.467178	0.965954	0.895761	0.858262	0.270546	0.254063	0.623864	0.639905	0.124991	0.534501	0.725824	0.642864	0.811317	0.238123	0.876973	0.0754298	0.810093	1.61202	0.938277	0.652382	1.68665	1.1984	1.32274	0.498038	-1.43258	1.05568	-0.51862	0.0781703	-1.44271	0.230495	0.167206	0.820448	0.229349	0.859007
A530017D24Rik	3.38467	3.56981	3.2966	3.49823	0.334968	0.312391	0.300791	0.0622546	3.47302	3.03042	3.88335	3.73099	3.52938	3.13094	3.38861	2.92963	3.42454	3.71238	3.22717	3.48206	3.56598	3.31266	3.78011	3.396	-1.14393	-1.1504	-0.193994	-0.202141	-1.01341	-1.05263	0.325019	0.30719	0.401858	0.38098
A530030E21Rik	3.58909	4.76272	2.3952	4.00953	1.46937	0.709188	0.533002	0.512671	4.25689	2.90523	5.4981	4.64093	4.48082	2.05138	3.79653	1.76068	4.00163	2.79174	4.94101	4.90638	3.2988	1.83245	4.81523	3.04835	-2.27899	-3.0962	-1.18839	-1.6305	-2.31579	-2.56517	0.0332683	0.0200321	0.0577396	0.0349097
A530032D15Rik	4.63191	4.22727	3.943	4.01689	0.333465	0.459849	0.1551	0.362946	3.77899	4.04738	3.69658	4.62335	4.54434	4.03673	3.99441	4.20127	3.96823	3.71576	4.54971	5.01217	3.77601	3.97211	4.66836	4.69086	1.30665	-1.054	0.385871	-0.0758693	1.77229	-0.326974	0.0941998	0.747664	0.141341	0.798474
A530040E14Rik	6.13109	5.71657	5.30269	5.38726	0.265911	0.122321	0.190433	0.180384	5.49626	5.55846	5.60261	5.95647	5.58229	5.21784	5.62361	5.945	5.26245	5.32109	5.85042	6.51387	5.20804	5.11338	5.78967	6.10903	1.33211	-1.06204	0.413713	-0.0868436	3.0449	-0.622698	0.00729463	0.541716	0.0154862	0.61542
A530064D06Rik	0.694259	1.19381	-0.0399587	1.37957	0.858317	0.182588	0.476838	0.925475	1.21668	-0.466781	1.11257	1.38386	2.65316	0.539715	1.31161	1.36547	0.434278	0.159515	0.976955	-0.409322	1.21416	-0.392284	1.37412	0.437032	-1.4104	-2.72194	-0.496106	-1.44464	-1.08056	-2.92335	0.29493	0.00945346	0.369948	0.0179782
A530072M11Rik	-0.00871329	0.405189	-0.281256	0.596008	0.458329	0.363719	0.726697	0.628147	-0.0797129	0.318047	0.93108	0.642864	1.01645	0.103837	0.234887	-0.0515387	0.214847	-0.229264	0.108887	-0.409322	1.23244	-1.31764	0.345902	-0.216856	-1.32703	-1.80179	-0.408196	-0.849429	-1.01866	-2.11716	0.322589	0.0492339	0.399242	0.0772544
A530099J19Rik	0.411418	0.524038	-0.492585	-0.0155115	0.508286	0.409325	0.948158	0.127438	-0.0797129	-0.887464	0.810209	0.199066	0.0481191	0.864455	-0.00433129	-0.196384	-0.157617	-0.629687	0.882037	0.931545	0.127165	-1.31764	0.408237	0.711445	-1.0916	-1.39968	-0.126442	-0.485099	-0.344832	-1.13605	0.734434	0.271639	0.786326	0.342892
A630001G21Rik	6.54993	6.58392	6.12159	6.21276	0.235751	0.0996368	0.161022	0.182564	5.98587	6.20285	6.60799	6.64954	6.40569	5.88007	6.53594	6.23986	6.30292	6.19956	6.4805	6.79395	6.15657	6.20388	6.71122	6.51639	-1.02376	-1.06503	-0.0338814	-0.0908901	-0.268976	-0.719525	0.791174	0.481557	0.836453	0.558054
A630014C17Rik	0.126922	2.01848	0.650585	2.98726	0.146958	0.16789	0.914743	0.565589	2.43519	-0.614502	2.11004	0.0715518	2.56761	0.571389	2.18725	0.304355	3.41549	1.32256	1.80523	-0.0408618	3.53077	1.32289	1.97138	0.172642	-3.69514	-4.97119	-1.88563	-2.31359	-4.33217	-6.23351	0.00044896	8.93048e-06	0.00142935	3.96705e-05
A630023P12Rik	-0.201073	2.48275	-1.0703	3.49712	0.603179	0.262081	0.533873	0.421508	3.22615	-1.68781	2.78302	0.54341	3.17622	-1.25923	2.6211	-0.196384	3.49183	-0.904654	2.2801	-0.217491	4.09426	-0.42951	2.24677	-0.933826	-6.31758	-23.4125	-2.65937	-4.54921	-7.16269	-10.879	1.55494e-06	4.2679e-09	1.25344e-05	6.47439e-08
A630033H20Rik	3.80052	4.79094	3.48985	4.68414	0.17001	0.214929	0.190007	0.312148	5.03694	3.42303	5.09925	3.96493	4.74697	3.25326	4.63024	3.56219	4.67319	3.67189	4.65877	3.82888	4.27945	3.61123	4.77552	3.84606	-1.99175	-2.30486	-0.994036	-1.20468	-6.07656	-7.08677	1.21375e-05	1.78577e-06	6.81164e-05	9.93671e-06
A630052C17Rik	2.83212	2.77632	3.01486	2.97078	0.128801	0.347012	0.152308	0.29263	3.23499	3.09181	3.1232	2.96584	2.6249	3.04788	2.92762	2.65749	2.83256	2.79174	2.3105	2.86924	3.19067	3.128	2.74397	2.83589	1.04273	1.03069	0.0603611	0.0436055	0.31754	0.243746	0.754686	0.810334	0.805249	0.851405
A630072M18Rik	3.80796	-0.18856	1.54688	0.976855	1.07912	2.89957	0.979977	1.57893	0.835135	0.238335	0.503109	4.56793	0.291766	1.55583	1.35706	3.87887	-0.432896	1.79404	-4.45779	4.52517	3.21342	2.59931	1.84338	2.25989	16.6339	1.52254	4.05606	0.606485	3.71761	0.611471	0.00170177	0.548948	0.00448788	0.622042
A730011C13Rik	2.33208	2.41856	2.4394	2.49162	0.28595	0.228642	0.170195	0.359511	2.15957	2.3713	2.74334	2.4021	2.34946	2.30255	2.20669	2.02046	2.45964	2.6877	2.36873	2.21404	2.99783	2.39604	2.3555	2.69174	-1.07275	-1.02205	-0.101319	-0.0314728	-0.489924	-0.158116	0.630427	0.876221	0.694275	0.90486
A730017L22Rik	2.70241	2.87871	3.08177	3.09773	0.379136	0.137296	0.233168	0.20491	2.89531	2.8918	2.88297	2.8959	3.07416	2.96584	2.78935	2.8668	3.38234	3.05199	2.77138	2.13441	3.03913	3.41746	3.07113	2.91252	-1.13994	-1.00654	-0.188952	-0.00939939	-0.965051	-0.0522996	0.347998	0.958897	0.426054	0.968822
A730061H03Rik	-0.0942624	0.866837	-0.141854	1.07421	1.01328	0.26532	0.276789	0.237685	1.2689	0.237663	0.899681	0.576878	1.21894	-0.111866	0.851039	0.871992	1.06734	-0.323622	0.534501	-1.33464	0.741666	-0.369592	1.18213	-0.491284	-1.92903	-2.34262	-0.947875	-1.22813	-2.48798	-3.30705	0.0234752	0.0041493	0.0426946	0.00869727
A830010M20Rik	1.70754	2.6897	1.11808	2.34853	0.693627	0.352292	0.83422	0.556811	2.87185	2.07193	3.09382	2.31985	2.74852	0.638781	2.42	0.86112	2.07399	1.5272	2.37026	2.22745	1.69977	0.234429	2.87471	1.42172	-1.98545	-2.3876	-0.989464	-1.25556	-2.67034	-3.02176	0.0161064	0.00766485	0.0307924	0.014913
A830080D01Rik	4.75579	4.83627	4.81512	4.65658	0.820282	0.490091	0.277433	0.180482	4.82007	5.16291	5.41357	5.37484	4.74058	4.85139	4.21531	3.7261	4.66189	4.75516	4.87739	5.45648	4.40378	4.49102	4.83879	4.46574	-1.05871	1.11217	-0.0823086	0.153377	-0.263238	0.491193	0.795519	0.629548	0.839894	0.696098
A930002I21Rik	1.56562	1.95461	1.67952	2.6913	0.364501	0.319933	0.291507	0.392455	3.01196	1.28742	2.33167	2.06894	2.12038	1.78978	2.08229	1.59574	2.84786	1.97747	1.80523	1.33108	2.78501	1.66343	1.59925	1.26672	-1.29497	-2.02486	-0.372919	-1.01782	-1.37873	-4.18192	0.185785	0.000621005	0.250822	0.00162728
A930004J17Rik	3.12347	3.27087	4.02618	3.17896	0.717499	0.217047	0.283499	0.498134	2.88048	4.36529	2.958	3.04788	2.68729	3.67473	3.36476	3.18702	3.79921	3.99679	3.30739	2.25352	3.34888	4.06791	3.45334	4.00543	-1.13978	1.82939	-0.188751	0.871364	-0.624092	3.16786	0.540822	0.00560268	0.614055	0.0113057
A930005H10Rik	2.72179	4.5357	2.13807	4.74103	0.206318	0.144584	0.177154	0.318588	4.4554	1.99475	4.53747	2.66497	4.52215	2.00602	4.69688	2.90679	4.83879	2.3713	4.34593	2.86022	5.14778	2.18022	4.56252	2.45517	-3.47797	-6.03242	-1.79825	-2.59274	-10.0507	-13.2884	1.38642e-08	1.98021e-10	2.92255e-07	5.78492e-09
A930006K02Rik	-0.814034	1.10496	-1.67555	1.25394	0.939016	0.45329	1.59437	0.456235	0.702239	-1.22654	1.58932	-0.227198	1.1081	-1.25923	1.17645	-1.93647	1.76934	-3.96249	0.493708	0.123683	1.43607	-0.253933	1.16037	-1.21615	-3.77388	-7.44672	-1.91605	-2.89661	-3.56469	-4.8054	0.00237309	0.000163318	0.00593122	0.000498809
A930007I19Rik	-0.0398842	0.210768	0.489166	0.697612	0.385871	0.602395	0.746164	0.623315	0.0177894	1.28742	0.241468	-0.227198	0.811317	-0.0575712	-0.618395	-0.389516	1.49556	-0.229264	0.811761	-0.0408618	0.465777	0.956079	0.408237	0.498038	-1.21509	-1.12939	-0.281062	-0.175544	-0.619845	-0.443132	0.543549	0.663237	0.616635	0.724979
A930011G23Rik	6.64369	6.19403	6.36068	6.10273	0.245274	0.334796	0.0950395	0.260332	6.28817	6.48752	5.69697	6.33394	6.3163	6.25879	6.29982	6.89844	6.05108	6.36075	6.36275	6.576	5.75538	6.33566	6.41659	6.7664	1.36433	1.19481	0.448189	0.256777	2.74056	1.57068	0.0139071	0.134613	0.0270658	0.186673
A930012O16Rik	1.62118	-1.22321	1.39432	-0.736026	0.331876	0.488046	0.442786	0.466757	-0.801372	1.62482	-1.45654	1.75771	-1.32554	0.91783	-0.803293	1.41089	-0.617611	1.14467	-1.79941	2.02196	-0.199584	1.88998	-0.833612	1.29417	7.20714	4.44835	2.84943	2.15327	7.38928	6.09854	1.03349e-06	1.16245e-05	9.01284e-06	4.97564e-05
A930024E05Rik	3.48789	4.15019	3.7404	4.35823	0.315795	0.349934	0.232044	0.245837	4.22393	3.61284	4.55641	3.90525	4.11236	3.51796	3.94672	3.50574	4.67191	3.78401	3.78387	3.3927	4.42473	4.0468	4.31377	3.14788	-1.57058	-1.52677	-0.651294	-0.610487	-3.27903	-3.25398	0.0044084	0.00465341	0.010023	0.00961174
A930024N18Rik	0.492928	-0.0590436	0.244208	-0.896184	0.416386	0.456335	0.516827	0.564494	-0.927165	0.691281	0.210886	0.612935	-0.617263	0.645324	0.40054	0.122901	-1.67072	0.0211737	-0.230732	0.207111	-0.369592	-0.380946	-0.616869	1.02876	1.44945	2.20987	0.535503	1.14396	1.51847	2.89433	0.147205	0.0100543	0.206132	0.0190129
A930029G22Rik	-0.149168	-0.91971	0.547815	-1.70383	0.693714	0.417491	0.896042	1.89235	-0.926132	-0.689817	-0.904654	-0.0159791	-0.167487	0.912336	-1.39751	-0.947259	-1.26389	1.41034	-0.382304	0.716191	-4.45779	0.558402	-0.994376	-0.349625	1.69638	4.48389	0.76246	2.16475	1.13133	3.11235	0.273565	0.00631279	0.346372	0.0125835
AA386476	-0.804384	-0.0432236	-0.365563	0.389867	0.774238	0.69101	0.995228	0.326418	-0.0797129	0.201014	-0.409322	-1.24717	0.497564	-1.74765	0.449446	-1.10772	0.67584	-0.409322	-0.830291	0.353505	0.465777	0.493708	0.617273	-1.21615	-1.68094	-1.65391	-0.749271	-0.725878	-1.44692	-1.56453	0.166041	0.136049	0.228047	0.188399
AA414768	-1.60889	0.00613132	-1.66351	-0.182838	0.705474	0.42533	1.00819	0.582888	0.42254	-0.408707	-0.110485	-2.29051	0.0481191	-2.65636	-0.258507	-1.93647	-0.247646	-2.27131	0.636308	-0.650457	-0.954364	-1.31764	-0.242791	-1.55811	-3.05632	-2.82828	-1.6118	-1.49993	-3.25484	-2.99306	0.00464479	0.00814926	0.0104876	0.0157507
AA415398	0.853045	1.30378	1.14366	1.64511	0.41556	0.465332	0.510706	0.287747	1.5604	1.0093	1.94542	0.814405	1.28258	1.16025	0.876973	0.389203	1.79881	1.81786	1.32416	1.40025	1.93865	0.587251	1.06858	0.808326	-1.35741	-1.40558	-0.440858	-0.491165	-1.38614	-1.69861	0.183553	0.10755	0.248268	0.153316
AA465934	0.948457	0.838729	1.34852	0.833386	0.56272	0.227237	0.177244	0.607753	1.06991	1.53902	1.11257	0.729862	-0.075387	1.41414	0.639745	0.652382	1.1569	1.32256	0.938277	1.78978	1.18213	1.11835	0.664325	0.621807	1.09484	1.44045	0.130721	0.526517	0.399966	1.71896	0.694144	0.103708	0.751029	0.148495
AA467197	3.62869	0.557847	3.39276	0.903026	0.749855	0.626104	0.245573	0.662524	1.36893	3.48351	0.0119187	3.81973	1.56255	3.69366	0.117573	3.41225	0.214847	3.24918	1.36547	4.53671	0.465777	3.14472	0.736429	2.74607	8.45984	5.47673	3.08063	2.45332	6.45502	5.60866	5.82456e-06	3.08843e-05	3.67214e-05	0.000115945
AA474408	0.716585	-0.132238	0.875486	-0.00702641	0.556626	0.790584	0.318582	0.330907	-0.427367	0.534501	0.563515	0.906434	0.153454	0.679855	-0.803293	-0.0515387	0.337724	1.08919	-0.830291	0.744724	-0.0919169	1.1984	0.541115	1.26672	1.75922	1.85637	0.814938	0.892486	2.10199	2.42498	0.0507048	0.0266921	0.0830518	0.0450518
Aaas	5.13081	5.20358	5.19195	5.30793	0.20115	0.105036	0.123302	0.157506	5.3632	5.21725	5.07239	4.92051	5.14282	5.35461	5.27402	5.35684	5.22486	5.11856	5.16657	5.00905	5.50083	5.07739	5.30132	5.23684	-1.0522	-1.08299	-0.0734024	-0.115015	-0.625892	-0.995417	0.539668	0.33344	0.613042	0.409142
Aacs	5.86081	5.36693	6.35377	5.54335	0.293849	0.330737	0.282754	0.222639	5.52269	6.52667	4.88322	5.44703	5.86054	6.62596	5.59656	6.12473	5.35202	5.99554	5.56172	5.99466	5.43818	6.26693	5.42623	5.87682	1.40571	1.7518	0.491303	0.808836	2.65998	4.45803	0.0164576	0.000342504	0.0313374	0.000964231
Aaed1	2.03165	3.76926	1.64734	4.11727	0.408801	0.170801	0.272814	0.277482	4.10205	1.83335	3.92551	1.64779	3.74691	1.63898	3.89697	2.12121	4.40817	1.85249	3.57036	1.78978	4.21196	1.26455	3.68422	2.56782	-3.35588	-5.51421	-1.74669	-2.46315	-8.25795	-11.1364	2.29913e-07	3.00058e-09	2.67337e-06	4.86894e-08
Aagab	5.47075	5.56806	5.25659	5.59795	0.171953	0.115551	0.0999088	0.0850325	5.5623	5.13757	5.61197	5.46831	5.51048	5.22079	5.69101	5.5339	5.60857	5.36944	5.41721	5.64395	5.71046	5.29858	5.55208	5.23684	-1.0667	-1.26633	-0.0931499	-0.340648	-0.909899	-3.31778	0.37555	0.00405413	0.454523	0.00851336
Aak1	6.17919	7.31913	6.39555	7.5697	0.405748	0.0721285	0.0513757	0.251255	7.52135	6.3233	7.39792	5.9546	7.24959	6.4024	7.34719	6.42024	7.8453	6.41225	7.22761	5.73208	7.66257	6.44426	7.30378	6.60982	-2.20574	-2.25715	-1.14127	-1.1745	-7.13042	-7.33165	1.649e-06	1.14591e-06	1.31461e-05	6.74489e-06
Aamdc	2.10634	2.24818	1.56605	2.35324	0.485693	0.247994	0.145229	0.100898	2.41679	1.64244	2.60336	1.96583	2.28982	1.7329	2.08229	2.09778	2.24715	1.44133	2.23393	2.76258	2.45919	1.44753	2.07316	1.59916	-1.07799	-1.72612	-0.108347	-0.787534	-0.504148	-3.48971	0.620605	0.00279288	0.685383	0.00613871
Aamp	7.38621	7.09751	7.27298	7.24891	0.245668	0.119376	0.0632397	0.156597	7.31602	7.18825	7.01828	7.27301	7.31022	7.31022	7.23361	7.5084	7.0158	7.33066	7.15944	7.65854	7.35362	7.26278	6.9787	7.10487	1.2208	1.01693	0.287825	0.0242231	2.43107	0.204353	0.0263637	0.840495	0.0472538	0.875864
Aar2	5.612	4.87927	5.621	4.96927	0.297928	0.234907	0.0616913	0.111604	4.90212	5.55747	4.58753	5.30162	5.02538	5.68939	5.06457	5.80425	4.85303	5.65526	5.07467	5.92208	5.09654	5.58189	4.79029	5.42007	1.66332	1.57247	0.734065	0.653037	5.19675	4.70005	7.1892e-05	0.000204218	0.000306478	0.000608183
Aars	8.99209	7.99854	9.12853	7.89789	0.267586	0.117305	0.124759	0.110186	7.82641	9.09778	7.85736	8.77491	8.05704	8.96897	8.13161	9.30597	7.82132	9.2567	8.04508	8.76423	7.8868	9.19066	7.9601	9.12323	1.99097	2.34667	0.993468	1.23061	8.12196	10.0523	2.89029e-07	1.38333e-08	3.20615e-06	1.66816e-07
Aars2	4.25469	3.94843	4.60802	4.08178	0.215258	0.225238	0.00922851	0.132814	3.9292	4.59895	3.6238	4.12146	4.01187	4.61075	4.11088	4.48392	4.19387	4.60266	4.08982	4.02766	4.19217	4.61973	3.96921	4.38572	1.23169	1.44647	0.300634	0.532534	2.24896	4.21269	0.0380076	0.000581034	0.0648915	0.00153542
Aarsd1	4.51146	4.04002	4.69248	3.98113	0.212445	0.258821	0.027542	0.107475	4.01935	4.68333	3.98716	4.26581	3.86908	4.65877	4.41043	4.77922	3.92342	4.70563	3.80862	4.53985	4.11268	4.72219	3.95387	4.46096	1.39534	1.63946	0.480619	0.713217	3.56697	5.40945	0.00236134	4.63551e-05	0.00590829	0.000165353
Aasdh	4.33848	4.58829	4.44458	4.5051	0.182999	0.132525	0.0929072	0.183166	4.32123	4.49941	4.66652	4.26393	4.48082	4.36613	4.71634	4.35881	4.75848	4.54709	4.41846	4.14992	4.45986	4.36568	4.55183	4.58125	-1.1924	-1.0396	-0.253862	-0.0560331	-2.07631	-0.464484	0.0532863	0.648172	0.0866706	0.711654
Aasdhppt	5.19001	4.24713	5.09187	4.09724	0.593984	0.166273	0.0976358	0.279165	4.48034	5.06446	4.45236	5.4549	3.84413	5.22729	4.1864	4.67791	4.11746	5.08074	4.29041	5.9033	3.94704	4.995	4.05936	4.72392	1.93401	1.97934	0.951593	0.985021	4.1467	4.27601	0.000670188	0.000506756	0.00201599	0.00136405
Aatf	6.35588	4.95002	6.61595	5.09436	0.0609455	0.145504	0.0749597	0.221694	5.39826	6.60384	4.80584	6.43973	5.05636	6.71766	4.87073	6.36057	4.86577	6.53687	5.1375	6.32089	5.05704	6.60544	4.98599	6.30234	2.64542	2.86227	1.4035	1.51716	12.6252	13.9081	4.39476e-10	9.68267e-11	2.35663e-08	3.36908e-09
Aatk	-3.17935	-0.109737	-3.26895	-1.21618	0.926735	0.0628953	1.10566	0.482244	-0.967368	-2.30094	-0.110485	-3.96249	-0.692544	-4.45779	-0.133425	-2.64454	-1.4246	-3.96249	-0.171705	-3.96249	-1.78022	-2.35458	-0.0233325	-2.1479	-8.40016	-4.21093	-3.07042	-2.07414	-6.02367	-3.8227	1.34695e-05	0.00135406	7.43172e-05	0.00323768
AB124611	5.13202	6.13832	4.09605	5.87795	0.151642	0.0984857	0.0556734	0.086005	5.78571	4.13764	6.05532	5.19906	5.86412	4.12368	6.27433	5.31184	5.86827	4.10838	6.14577	5.03766	5.99369	4.01448	6.07787	4.97953	-2.00437	-3.43703	-1.00315	-1.78116	-10.5967	-17.244	6.3276e-09	3.11666e-12	1.59291e-07	3.10401e-10
Abca1	6.15468	7.72291	5.7049	7.4629	0.468814	0.136431	0.137083	0.193775	7.32812	5.68928	7.81218	6.45509	7.35206	5.55747	7.53394	6.20719	7.747	5.88914	7.71279	5.47619	7.42441	5.6837	7.83273	6.48027	-2.96884	-3.38271	-1.5699	-1.75818	-8.91843	-9.92667	7.81895e-08	1.66417e-08	1.14567e-06	1.95323e-07
Abca13	-0.293268	0.341269	-0.343097	-1.2352	0.981737	0.445481	1.51349	1.44259	-1.2556	-0.614502	-0.242548	-0.911228	0.811317	1.83611	0.234887	-1.10772	-2.21716	-1.63575	0.636308	-0.217491	-2.27938	-0.958246	0.736429	1.06337	-1.62772	1.79052	-0.702856	0.840378	-1.07524	1.08731	0.297237	0.29202	0.372297	0.364402
Abca2	4.24269	6.38037	4.5918	6.54592	0.690005	0.141611	0.0864056	0.288108	6.27269	4.52664	6.2912	4.00838	6.32644	4.52796	6.45112	4.92051	6.84132	4.60266	6.23622	3.38234	6.74322	4.70994	6.54293	4.65955	-4.41266	-3.87486	-2.14165	-1.95415	-9.18733	-8.66183	5.11685e-08	1.18132e-07	8.34235e-07	9.85798e-07
Abca3	4.93726	6.28877	4.96248	6.34326	0.785346	0.230231	0.103031	0.240806	6.0906	4.92805	6.04657	4.42366	6.18637	4.83532	6.4502	5.6	6.57675	5.07009	6.1407	4.10898	6.51932	5.01644	6.51762	5.61641	-2.56359	-2.603	-1.35816	-1.38018	-5.23379	-5.33175	6.65773e-05	5.43812e-05	0.000286936	0.00019057
Abca5	1.38041	1.4883	2.17229	1.53826	0.549479	0.238556	0.328379	0.486799	1.99519	2.60801	1.73121	1.74236	1.78642	2.08308	1.32637	0.571893	1.49556	1.81786	1.65057	1.70705	0.87589	2.18022	1.24505	1.50034	-1.09201	1.52328	-0.126991	0.607178	-0.40769	2.19494	0.688571	0.0422888	0.745938	0.0675599
Abca7	5.56406	7.41041	5.30466	7.66711	0.440299	0.115938	0.0632734	0.224036	7.36394	5.25945	7.3824	5.37484	7.6336	5.24123	7.47112	5.87216	7.8146	5.36362	7.26117	5.03357	7.85629	5.35433	7.52695	5.97569	-3.60399	-5.14407	-1.8496	-2.36291	-11.0926	-14.0076	3.18475e-09	8.65359e-11	9.55704e-08	3.08922e-09
Abca9	-3.32036	0.533148	-3.73988	-1.03633	1.31632	0.448381	0.98046	0.422078	-0.801372	-2.30094	1.16602	-2.29051	-1.32554	-4.45779	0.449446	-4.45779	-0.565283	-3.96249	0.108887	-2.07536	-1.45312	-4.23829	0.408237	-4.45779	-14.3068	-6.55097	-3.83863	-2.71171	-6.8752	-4.46222	2.63723e-06	0.000339435	1.92491e-05	0.000957161
Abcb10	4.64937	4.71461	3.77485	4.21626	0.218933	0.278235	0.21835	0.1526	4.1736	4.02291	4.60498	4.47212	4.41059	3.76603	4.40741	4.65727	4.23731	3.8177	5.06263	4.51271	4.04354	3.49274	4.78344	4.95538	-1.05336	-1.35942	-0.075002	-0.44299	-0.505355	-2.67729	0.619774	0.0158744	0.684631	0.0284976
Abcb1a	4.45735	5.49793	4.59476	5.64987	0.407959	0.219829	0.365484	0.144099	5.66887	4.61167	5.81377	4.95562	5.58339	5.04169	5.42247	3.98813	5.84152	4.14705	5.30484	4.31948	5.5057	4.57862	5.45062	4.56617	-2.07349	-2.08007	-1.05206	-1.05663	-5.46157	-5.59419	4.16628e-05	3.18034e-05	0.00019345	0.000118876
Abcb1b	5.28772	4.80783	5.75774	4.61437	0.247307	0.0924611	0.0560425	0.10833	4.60107	5.70966	4.94155	5.4073	4.48436	5.72248	4.7779	5.26692	4.62335	5.76482	4.7287	4.95208	4.74871	5.83401	4.78317	5.52457	1.39166	2.21313	0.476811	1.14609	4.10602	9.97574	0.000731909	1.54791e-08	0.00217641	1.83067e-07
Abcb4	2.69749	2.75645	1.91112	2.10411	0.146688	0.232817	0.303316	0.238751	1.99519	1.87962	2.63006	2.60336	2.12038	1.49383	2.55118	2.60959	2.42844	2.14454	3.07961	2.66321	1.87241	2.1265	2.76495	2.9138	-1.05127	-1.14065	-0.0721339	-0.189862	-0.418557	-0.941115	0.680761	0.359779	0.739401	0.43619
Abcb6	3.98016	3.03916	4.3018	2.89636	0.205313	0.29905	0.187727	0.211063	2.75966	4.15541	2.60336	3.73099	3.15315	4.1703	3.09162	4.23356	2.69174	4.32158	3.26352	3.96921	2.9809	4.55989	3.19815	3.98689	1.91448	2.65249	0.936955	1.40735	5.49886	8.45219	3.86081e-05	1.66486e-07	0.00018191	1.31729e-06
Abcb7	5.67023	5.74956	5.72602	5.6402	0.339151	0.162452	0.136838	0.199905	5.73627	5.89435	5.92623	5.94992	5.66276	5.78029	5.54344	5.18024	5.80794	5.60704	5.81449	5.82353	5.35383	5.6224	5.71409	5.72723	-1.05804	1.06016	-0.0814007	0.0842775	-0.538732	0.559204	0.597031	0.583288	0.665705	0.653758
Abcb8	4.14196	4.37141	4.3014	4.29698	0.40798	0.245152	0.059218	0.203037	4.11864	4.37721	4.00666	3.74167	4.58522	4.23974	4.5124	4.57234	4.27908	4.27344	4.44903	3.84994	4.20498	4.3152	4.51755	4.4039	-1.1761	1.0038	-0.234005	0.00547292	-1.32373	0.0315871	0.203055	0.975168	0.270635	0.981498
Abcb9	3.58953	4.52339	3.59287	5.02817	0.279395	0.18432	0.0965951	0.234251	4.86367	3.47677	4.58753	3.57842	4.97139	3.66539	4.63598	3.97634	4.90446	3.67909	4.62146	3.31842	5.37318	3.55022	4.24859	3.48493	-1.89469	-2.69708	-0.921963	-1.4314	-5.79745	-9.31936	2.11153e-05	4.16797e-08	0.000109019	4.16918e-07
Abcc1	6.15186	6.13948	6.75452	6.32062	0.385274	0.0497854	0.160703	0.0556611	6.27985	6.80757	6.1075	5.88731	6.27033	6.92788	6.11731	6.52445	6.38802	6.5439	6.11935	5.75823	6.34429	6.73874	6.21375	6.43745	1.0081	1.35096	0.0116431	0.433985	0.0806177	3.01799	0.936684	0.00772681	0.951781	0.0150272
Abcc10	3.23105	3.93611	3.70887	4.04363	0.432732	0.0950073	0.219599	0.419188	3.45327	3.54121	4.00666	3.13795	4.05594	3.50607	4.00163	3.48334	4.40817	3.8357	3.80269	2.66321	4.25714	3.95249	3.93346	3.63972	-1.64105	-1.24471	-0.714616	-0.315806	-3.19329	-1.52727	0.00530421	0.145017	0.0117469	0.199451
Abcc3	-0.798097	-0.0804793	-2.80482	-1.48941	0.689666	0.975062	1.81017	0.789621	-1.53263	-0.887464	-1.27596	-1.70859	-0.402934	-4.45779	-0.00433129	-0.801372	-1.74269	-1.63575	1.108	-0.0408618	-2.27938	-4.23829	-0.149631	-0.641563	-1.66058	-2.52039	-0.731691	-1.33365	-1.23675	-1.60605	0.23293	0.126608	0.303302	0.176804
Abcc4	5.32464	5.0663	5.58371	5.01813	0.226401	0.0525601	0.105871	0.312012	5.0787	5.64727	5.01428	5.14755	5.05636	5.42541	5.1367	5.57658	5.34426	5.62668	5.07219	5.11968	4.5932	5.63549	5.04201	5.45475	1.19595	1.47618	0.258163	0.561867	1.83618	4.05665	0.0838172	0.000814582	0.12799	0.00207058
Abcc5	4.85826	6.50258	5.19843	6.6278	0.359691	0.141767	0.159818	0.232857	6.39613	5.00098	6.65659	4.79053	6.48687	5.1382	6.54132	4.99644	6.9134	5.34745	6.31538	4.39761	6.71479	5.30708	6.49701	5.24846	-3.14252	-2.69457	-1.65192	-1.43005	-10.4125	-9.19784	8.2166e-09	5.03357e-08	1.95501e-07	4.88224e-07
Abcd1	4.47982	6.20098	4.07313	6.10875	0.600456	0.247818	0.278339	0.123434	5.95698	3.90633	5.83814	4.13992	6.06598	3.7783	6.37675	5.15091	6.23701	4.22943	6.2487	3.83417	6.17504	4.37848	6.34032	4.79426	-3.29698	-4.09719	-1.72115	-2.03464	-7.90173	-8.95666	4.20793e-07	7.35773e-08	4.36152e-06	6.6793e-07
Abcd2	-2.0037	0.991638	-2.70685	-0.567342	1.82291	0.278411	1.03957	1.02308	-1.2556	-4.16061	1.31506	0.199066	0.92003	-2.65636	0.639745	-3.96189	-0.707257	-2.27131	1.04891	-1.33464	-1.22654	-1.73914	0.962843	-2.91733	-8.10146	-4.45048	-3.01818	-2.15396	-4.55385	-2.70234	0.000278935	0.0150656	0.000954047	0.0271984
Abcd3	4.24448	4.41107	4.10081	4.41289	0.149842	0.209248	0.0316331	0.175892	4.43992	4.05893	4.72399	4.28693	4.1864	4.13041	4.28427	4.16485	4.61483	4.11913	4.32224	4.43413	4.41043	4.09479	4.31377	4.09201	-1.11561	-1.2403	-0.157837	-0.310686	-1.25946	-2.47432	0.22482	0.0241397	0.294656	0.0412144
Abcd4	2.75083	3.74639	2.74239	4.03347	0.30526	0.147743	0.139602	0.181357	3.91347	2.7436	3.68009	2.76648	3.84413	2.54474	3.88676	3.17473	4.17133	2.83336	3.57036	2.56982	4.20498	2.84786	3.84836	2.49227	-1.97306	-2.43216	-0.980434	-1.28224	-6.02904	-8.12847	1.33277e-05	2.85868e-07	7.36235e-05	2.07992e-06
Abce1	8.23862	7.29206	8.5841	7.20941	0.388864	0.183593	0.0674669	0.164086	7.41492	8.64826	7.41227	8.54721	7.2592	8.63362	7.04224	7.76605	7.12344	8.50957	7.44592	8.56724	7.04008	8.54496	7.26782	8.07399	1.92743	2.59414	0.946679	1.37526	6.11901	8.87515	1.11672e-05	8.37787e-08	6.36592e-05	7.43834e-07
Abcf1	7.86124	7.27807	8.04194	7.36443	0.0889128	0.0899171	0.0182605	0.0281483	7.37579	8.04942	7.14926	7.73393	7.37384	8.03497	7.32812	7.90326	7.32288	8.02053	7.28538	7.93633	7.38524	8.06285	7.34952	7.87143	1.49824	1.59938	0.583273	0.677517	7.23032	8.3812	1.37548e-06	1.8723e-07	1.13268e-05	1.45377e-06
Abcf2	7.53651	6.29718	7.8563	6.48725	0.127052	0.0959723	0.0472405	0.136762	6.63139	7.83322	6.21051	7.50125	6.422	7.90019	6.41964	7.71801	6.32956	7.80107	6.32663	7.50551	6.56606	7.89072	6.23194	7.42128	2.36021	2.58312	1.23892	1.36911	13.0157	14.3835	2.73736e-10	5.69466e-11	1.6871e-08	2.23621e-09
Abcf3	6.13842	5.89636	5.98209	5.86851	0.170769	0.0309259	0.114517	0.102218	5.97898	5.83463	5.8617	6.0762	5.79099	5.97447	5.88007	6.35247	5.7727	6.00711	5.92908	6.17712	5.93137	6.11214	5.91459	5.9479	1.18332	1.08174	0.242839	0.113349	2.45755	1.14798	0.0249806	0.266818	0.0450923	0.337861
Abcg1	5.26374	6.34934	4.99159	6.5093	0.528291	0.145779	0.266172	0.316685	6.13727	5.13284	6.21945	5.01317	6.40808	4.59721	6.5502	5.86106	6.60409	5.06807	6.26902	4.66752	6.88776	5.16824	6.35869	5.51319	-2.1223	-2.85968	-1.08563	-1.51585	-5.06528	-6.97724	9.45385e-05	2.1835e-06	0.000384647	1.18523e-05
Abcg2	3.00613	2.68034	2.14444	2.86013	0.445373	0.243815	0.0889894	0.236634	3.04712	2.21302	2.76315	3.23112	2.72416	2.20148	2.40441	2.39938	3.07255	2.14454	2.97272	3.42443	2.59667	2.01874	2.58107	2.96961	1.24391	-1.65121	0.314877	-0.723523	1.48923	-3.19158	0.154677	0.00532372	0.214952	0.0108047
Abcg3	2.57314	3.47273	1.6267	3.5284	0.303806	0.416666	0.249199	0.155593	3.66442	1.53902	4.07716	2.88159	3.32402	1.59756	3.41549	2.37931	3.49183	1.97747	3.16379	2.25352	3.63336	1.39276	3.23446	2.77814	-1.86939	-3.74117	-0.90257	-1.90349	-4.35712	-7.99936	0.000425468	3.55972e-07	0.00136468	2.51671e-06
Abhd1	1.57997	1.7804	1.237	1.97357	0.218188	0.386696	0.109128	0.303487	1.54058	1.18414	1.75559	1.8198	2.23935	1.39221	1.8168	1.57149	2.10311	1.14336	2.24715	1.29332	2.01122	1.2283	1.30207	1.63528	-1.15273	-1.65307	-0.205053	-0.72515	-0.891017	-3.11347	0.385311	0.00629752	0.464863	0.0125603
Abhd10	3.67593	2.75039	3.78834	3.48472	0.348538	0.130687	0.130704	0.13579	3.5411	3.78011	2.89027	3.91958	3.28173	3.63576	2.83275	3.44473	3.56775	3.95526	2.64906	4.02435	3.54828	3.78223	2.62947	3.31507	1.91464	1.23627	0.937071	0.305997	5.35603	1.98393	5.17308e-05	0.0635885	0.000232122	0.0967091
Abhd11	5.71832	4.80567	5.95159	4.86469	0.0809844	0.0823015	0.0880966	0.207436	4.61868	5.92499	4.71496	5.74183	4.99694	5.84198	4.84754	5.80206	4.77223	5.99434	4.76247	5.72107	5.07091	6.04505	4.89772	5.60831	1.88207	2.1314	0.912318	1.0918	8.59702	10.4895	1.31276e-07	7.36304e-09	1.72988e-06	1.00494e-07
Abhd12	4.76689	5.41053	4.44353	5.2045	0.150963	0.0919441	0.0723805	0.0908626	5.12422	4.41467	5.29608	4.58599	5.26483	4.53645	5.50609	4.9386	5.12939	4.45731	5.38156	4.82678	5.29959	4.36568	5.45839	4.71618	-1.55828	-1.69393	-0.639957	-0.760377	-6.54244	-7.55365	4.92952e-06	7.7178e-07	3.20641e-05	4.8524e-06
Abhd13	5.75095	5.549	5.93434	5.56028	0.167963	0.100559	0.0885546	0.0612147	5.56922	5.81865	5.60894	5.82626	5.52042	5.931	5.52242	5.50268	5.64318	5.95483	5.6452	5.87185	5.50832	6.03288	5.41945	5.803	1.14981	1.2958	0.201392	0.373843	2.04889	3.83765	0.0561736	0.00131075	0.0907614	0.00314563
Abhd14a	2.5687	1.03819	3.39442	1.69295	0.22497	0.364448	0.139097	0.319753	1.72772	3.32341	0.93108	2.63084	1.94339	3.59906	1.11457	2.82123	1.86825	3.29447	1.48984	2.54309	1.23244	3.36073	0.617273	2.27965	2.92017	3.2221	1.54605	1.688	6.70361	8.95337	3.63425e-06	7.39623e-08	2.51441e-05	6.70982e-07
Abhd14b	0.370162	2.29641	0.596463	2.37003	0.518513	0.1479	0.189742	0.233845	2.20193	0.354591	2.42294	0.9779	2.39446	0.571389	2.10039	-0.2405	2.69174	0.811317	2.39739	0.192308	2.192	0.648555	2.2649	0.550939	-3.87254	-3.41546	-1.95328	-1.77208	-7.80558	-7.45407	4.96758e-07	9.20735e-07	4.96903e-06	5.62426e-06
Abhd15	-2.53324	1.31689	-1.19038	1.61657	1.69111	0.172847	0.271317	0.648789	0.947437	-1.22654	1.434	-3.96249	1.17941	-1.48231	1.07479	-3.96189	2.24715	-1.22693	1.44827	-0.650457	2.09227	-0.825727	1.31049	-1.55811	-14.6391	-6.79601	-3.87176	-2.76469	-6.14168	-5.53123	1.06823e-05	3.6144e-05	6.14302e-05	0.000133038
Abhd16a	5.18882	5.28558	5.04211	5.26166	0.177783	0.143117	0.164473	0.104834	5.17804	4.97097	5.10534	5.00905	5.17409	4.85713	5.45108	5.34772	5.39001	5.10283	5.26593	5.06317	5.3045	5.23753	5.31999	5.33534	-1.07076	-1.16265	-0.0986413	-0.217413	-0.853822	-1.87829	0.405031	0.0775375	0.483854	0.115146
Abhd17a	4.94622	5.38794	4.89603	5.20473	0.227034	0.221478	0.0954446	0.436735	4.57971	4.78331	5.07239	4.91366	5.53948	5.00466	5.51477	5.27271	5.23284	4.9356	5.56503	4.84274	5.46687	4.86058	5.39959	4.75578	-1.35456	-1.23281	-0.437829	-0.301952	-2.4158	-1.65793	0.0271943	0.115599	0.0485338	0.163185
Abhd17b	6.21132	6.04736	5.73877	5.80616	0.458867	0.143604	0.156581	0.0496623	5.77957	5.90051	6.13218	6.61848	5.87713	5.53106	5.85402	5.75814	5.80227	5.80171	6.17712	6.59451	5.76567	5.72179	6.0261	5.87414	1.12076	-1.0476	0.164479	-0.0670933	0.987428	-0.399467	0.337228	0.694505	0.414753	0.75207
Abhd17c	5.41273	4.18201	5.77129	4.20176	0.137753	0.151487	0.0766392	0.0875636	4.13576	5.68157	3.96631	5.43912	4.15095	5.74358	4.32123	5.59672	4.32815	5.79911	4.21778	5.31858	4.19217	5.8609	4.2227	5.29649	2.34491	2.97263	1.22953	1.57174	11.503	15.1128	1.83623e-09	2.59558e-11	6.29354e-08	1.2677e-09
Abhd18	1.89037	3.20511	1.42931	3.05467	0.414029	0.279019	0.193928	0.2356	2.89796	1.59339	3.27804	2.41575	2.82262	1.44204	2.85846	1.46534	3.32825	1.52813	3.1541	2.00229	3.16986	1.15368	3.52987	1.6781	-2.50803	-3.06103	-1.32656	-1.61402	-6.16801	-6.92295	1.01463e-05	2.41378e-06	5.88895e-05	1.29035e-05
Abhd2	7.01958	7.57441	7.17861	7.74166	0.632172	0.176689	0.126229	0.107905	7.59888	7.00658	7.33555	6.72501	7.71801	7.19768	7.76216	7.61771	7.81652	7.31052	7.59498	6.27269	7.83322	7.19964	7.60494	7.46291	-1.46866	-1.4775	-0.554502	-0.563159	-2.60293	-2.63738	0.018528	0.0172497	0.0347501	0.0306424
Abhd4	2.57064	3.69198	2.17235	3.7453	0.540963	0.0811423	0.239159	0.194817	3.74826	1.92834	3.77406	2.55967	4.01187	2.30255	3.5977	3.1109	3.55364	2.43975	3.74309	1.83385	3.66743	2.01874	3.65306	2.77814	-2.17565	-2.99199	-1.12144	-1.58111	-5.40391	-7.25809	4.68851e-05	1.30815e-06	0.000213727	7.56703e-06
Abhd5	2.69096	2.69599	2.8367	2.70867	0.0905737	0.242051	0.19666	0.307604	2.90631	2.83994	3.01896	2.55967	2.9561	3.10881	2.49622	2.75802	2.69174	2.74411	2.74386	2.74324	2.28054	2.65394	2.52493	2.7029	1.00346	1.07919	0.0049773	0.109943	0.0278827	0.637863	0.978079	0.53203	0.983374	0.606421
Abhd6	2.98886	3.13063	2.99117	3.19067	0.193104	0.0855858	0.228962	0.0901543	3.16489	3.13795	3.05399	2.96584	3.32402	3.13094	3.10622	2.96218	3.14567	2.65407	3.25326	2.77984	3.12812	3.04174	3.10903	3.24758	-1.11275	-1.14908	-0.154128	-0.200473	-1.0608	-1.41096	0.303564	0.176227	0.379118	0.235816
Abhd8	3.48234	5.03341	3.29073	5.43372	0.384672	0.112333	0.15142	0.331265	5.05743	3.12416	5.05206	3.23112	5.31166	3.21451	5.1815	4.04709	5.52714	3.35847	4.92109	3.24585	5.83868	3.46577	4.979	3.40532	-2.89833	-4.4	-1.53522	-2.1375	-8.09138	-11.1415	3.0439e-07	2.97991e-09	3.33084e-06	4.84685e-08
Abi1	7.11474	7.3543	7.05937	7.29814	0.299965	0.200155	0.0464331	0.134024	7.49182	7.0423	7.63615	7.40828	7.22839	7.03878	7.24138	6.78379	7.27992	7.12842	7.35269	7.32521	7.19242	7.02798	7.187	6.94168	-1.1808	-1.17967	-0.239769	-0.238383	-1.77924	-1.76878	0.093018	0.0948014	0.139919	0.137239
Abi2	3.61941	2.65841	4.23756	2.60426	0.099483	0.158048	0.090634	0.281175	2.32924	4.11869	2.53298	3.61061	2.39446	4.22474	2.69797	3.69847	2.84786	4.33239	2.86558	3.48206	2.84548	4.2744	2.53709	3.68648	1.94228	3.13615	0.95775	1.64899	6.44402	11.7547	5.94854e-06	1.31995e-09	3.73148e-05	2.5304e-08
Abi3	4.53002	5.85946	3.8425	5.45361	0.490106	0.271885	0.192895	0.197657	5.28732	3.74339	5.52995	4.18474	5.6443	3.64207	6.11511	5.13757	5.27878	4.08384	5.74621	4.08434	5.60402	3.90068	6.04657	4.71344	-2.50857	-3.05182	-1.32686	-1.60967	-6.74557	-7.55616	3.35885e-06	7.6836e-07	2.35651e-05	4.83311e-06
Abl1	5.59177	6.61635	5.79846	6.71601	0.671199	0.170908	0.128664	0.184587	6.6291	5.71182	6.39247	5.39415	6.49823	5.66508	6.79492	6.12611	6.84821	5.9175	6.59109	4.7269	6.88852	5.89943	6.68691	6.11992	-2.04008	-1.8891	-1.02862	-0.917697	-4.55085	-4.08144	0.000280734	0.000771967	0.000959326	0.00197284
Abl2	6.70689	6.50842	7.23359	6.49219	0.396721	0.169435	0.0770684	0.214766	6.42024	7.27032	6.25879	6.34794	6.23729	7.12409	6.56022	7.01493	6.74167	7.23969	6.57947	6.38083	6.56954	7.30024	6.63521	7.08387	1.1472	1.67179	0.198115	0.741393	1.23198	4.5995	0.234664	0.00025301	0.305134	0.000736358
Ablim1	8.85051	9.66987	8.73004	9.84022	0.269429	0.1072	0.0554319	0.13256	9.90784	8.68583	9.72664	8.71747	9.6457	8.72557	9.76074	9.11395	9.93724	8.80942	9.51828	8.53816	9.87011	8.69935	9.6738	9.03248	-1.76467	-2.15877	-0.8194	-1.11021	-6.83575	-9.25169	2.83801e-06	4.6288e-08	2.04432e-05	4.55066e-07
Ablim2	-2.0645	-0.806422	-2.41867	0.283977	1.38383	0.532068	1.43716	0.507643	-0.30855	-1.22654	-0.60866	-1.70859	0.0481191	-4.45779	-1.59136	-1.93647	0.590291	-1.63575	-0.616914	-0.650457	0.806048	-2.35458	-0.408754	-3.96249	-2.3019	-6.29776	-1.20282	-2.65484	-1.80753	-4.14328	0.0883413	0.000675164	0.133763	0.00175117
Abr	5.44981	6.52648	5.01997	6.58015	0.559003	0.0779715	0.312841	0.172074	6.34781	4.83313	6.52108	5.40992	6.59254	5.486	6.62929	5.8988	6.61764	4.84473	6.43973	4.67492	6.7626	4.91604	6.51582	5.81561	-2.11434	-2.95307	-1.0802	-1.56222	-5.21597	-7.39165	6.90824e-05	1.02913e-06	0.000296061	6.18151e-06
Abracl	6.17458	5.46734	5.66571	5.44119	0.976606	0.541837	0.144789	0.244154	5.77247	5.49826	6.24645	7.0324	5.47647	5.84906	5.25226	5.42623	5.23981	5.63425	5.3703	7.00286	5.27601	5.68126	5.00036	5.23684	1.6431	1.16462	0.716425	0.219863	2.03625	0.622949	0.0575524	0.541555	0.0926439	0.615288
Abt1	5.25695	4.01069	5.17061	4.17786	0.40321	0.159668	0.0805648	0.133143	4.26421	5.14562	4.04354	5.16887	4.26492	5.18178	4.16425	5.28398	3.98366	5.27402	4.04872	5.77604	4.19864	5.08101	3.78625	4.79891	2.39181	1.98527	1.2581	0.989335	7.44094	6.04281	9.42503e-07	1.29707e-05	8.36806e-06	5.46336e-05
Abtb1	4.41987	5.95044	4.00287	6.13612	0.176798	0.0797841	0.333721	0.199558	5.93665	3.93846	6.02799	4.22493	6.01489	3.55669	5.9918	4.64685	6.21417	4.24194	5.8446	4.44709	6.3788	4.2744	5.93739	4.36062	-2.87538	-4.37904	-1.52375	-2.13061	-10.6669	-14.3104	5.73323e-09	6.17299e-11	1.46737e-07	2.36988e-09
Abtb2	6.26246	5.07018	6.51839	5.57531	0.501629	0.214715	0.0461395	0.260375	5.24089	6.47487	4.90536	6.0407	5.54333	6.54909	5.37281	6.81933	5.65036	6.48315	5.07219	5.68291	5.86667	6.56643	4.93036	6.50687	2.28435	1.92783	1.19178	0.946978	5.98987	4.91073	1.43993e-05	0.00013075	7.86123e-05	0.000409353
Acaa1a	5.67942	6.68269	5.14068	6.70355	0.13145	0.0639343	0.0547763	0.15993	6.46408	5.0991	6.77005	5.52825	6.77005	5.14606	6.68796	5.84316	6.78985	5.10139	6.62391	5.64077	6.79023	5.21617	6.64882	5.70548	-2.00359	-2.95504	-1.00259	-1.56318	-10.3352	-15.778	9.1774e-09	1.30387e-11	2.13425e-07	8.03607e-10
Acaa2	3.11252	4.3078	2.86854	4.52032	0.403909	0.216896	0.165414	0.126929	4.4732	2.64906	4.0546	2.99532	4.44864	2.92939	4.49431	3.36401	4.44949	2.85395	4.48259	3.4945	4.70994	3.04174	4.19971	2.59625	-2.2521	-3.13854	-1.17127	-1.65009	-6.81648	-9.44691	2.94177e-06	3.4253e-08	2.10253e-05	3.57188e-07
Acaca	6.95861	6.00044	7.60171	6.13404	0.431801	0.323835	0.0792126	0.0738439	6.04972	7.71546	5.52269	6.75344	6.19209	7.59498	6.12271	7.41003	6.19978	7.55577	6.11403	6.45921	6.09457	7.54064	6.24232	7.21175	1.94013	2.76579	0.956157	1.46769	5.37964	8.25572	4.92795e-05	2.30773e-07	0.00022315	1.73354e-06
Acad10	2.11997	3.38216	2.20293	3.30523	0.437579	0.178106	0.314751	0.389051	3.07877	2.40371	3.1874	1.72647	2.89531	1.92277	3.58905	2.74502	3.4964	1.94661	3.29137	1.97187	3.75045	2.53864	3.46082	2.03651	-2.36956	-2.11184	-1.24462	-1.0785	-5.1882	-4.57211	7.31793e-05	0.000268259	0.000310347	0.000776364
Acad11	3.04291	3.78419	3.23635	3.98935	0.279318	0.0768432	0.214508	0.172729	4.08207	3.35197	3.68798	3.1919	3.75519	3.25837	3.85677	3.32825	4.14972	3.40701	3.75787	2.69136	3.97043	2.92803	3.83417	2.96013	-1.66898	-1.68503	-0.738966	-0.752771	-4.69916	-5.05403	0.000204607	9.67889e-05	0.000735387	0.000314409
Acad12	1.31393	2.30847	0.767009	2.44687	0.384948	0.333713	0.392166	0.21029	2.39228	0.247951	2.09037	0.939672	2.33098	0.679855	2.59667	1.74497	2.75763	1.05253	1.95639	1.04359	2.30657	1.0877	2.59043	1.52748	-1.99171	-3.2077	-0.994007	-1.68154	-4.05347	-6.39451	0.000820218	6.54161e-06	0.0024021	3.03333e-05
Acad8	3.13961	3.21616	3.43596	3.61258	0.228355	0.261237	0.216662	0.372117	3.20485	3.40141	3.47616	3.08249	3.42596	3.18528	3.40257	3.41225	3.77242	3.44419	2.95594	3.19859	4.04709	3.71296	3.02996	2.86509	-1.03654	-1.11267	-0.0517787	-0.154029	-0.253148	-0.826336	0.803178	0.420018	0.846149	0.497263
Acad9	5.17993	5.07853	5.39641	5.10603	0.0981433	0.132594	0.0497974	0.11916	5.22094	5.45781	5.03456	5.16759	5.19147	5.33721	5.05961	5.30442	4.97405	5.40435	4.95429	5.06487	5.03766	5.38629	5.26566	5.18284	1.07235	1.2209	0.100774	0.287948	1.02993	2.99959	0.31742	0.0080365	0.393809	0.0155656
Acadl	5.71187	6.10753	5.16021	5.91877	0.0450602	0.106876	0.183583	0.187762	6.0884	5.13284	6.21299	5.76482	6.06949	5.42238	6.12073	5.73169	5.7971	5.08791	6.13744	5.68661	5.7201	4.99773	5.95895	5.66436	-1.31488	-1.69443	-0.394933	-0.7608	-3.59892	-6.78767	0.00220289	3.10436e-06	0.00557785	1.60823e-05
Acadm	4.98211	5.57771	4.85641	5.65733	0.228567	0.178031	0.0862781	0.105371	5.80867	4.86806	5.80249	5.16887	5.57181	4.97106	5.51872	4.72904	5.64592	4.77008	5.61172	5.18201	5.60291	4.81645	5.3779	4.84852	-1.50941	-1.74364	-0.593985	-0.802106	-4.92813	-6.643	0.000126047	4.07401e-06	0.000487585	2.02287e-05
Acads	3.64027	4.53366	3.1876	4.61496	0.12226	0.278278	0.276881	0.192818	4.35009	2.92566	4.12319	3.5269	4.7016	2.9747	4.73208	3.7617	4.60924	3.38425	4.67111	3.72901	4.79891	3.46577	4.60826	3.54346	-1.85592	-2.67901	-0.892135	-1.4217	-5.56772	-8.45155	3.35585e-05	1.66663e-07	0.000161948	1.31729e-06
Acadsb	4.3575	4.88387	4.25476	4.98974	0.322241	0.166446	0.0571639	0.171672	4.96961	4.20205	5.05206	4.61057	4.85001	4.29235	4.7269	3.89235	5.23656	4.31475	5.00098	4.5292	4.90277	4.2099	4.75554	4.39787	-1.44726	-1.6641	-0.533327	-0.734746	-3.66275	-5.06637	0.00191743	9.4323e-05	0.00496293	0.000307416
Acadvl	5.05403	5.32753	4.85718	5.27848	0.214426	0.0587776	0.153515	0.106377	5.29589	4.6756	5.39227	5.10044	5.40217	5.0075	5.36215	5.25548	5.14316	4.95838	5.2822	5.10965	5.27271	4.78724	5.27349	4.75054	-1.20222	-1.34131	-0.265696	-0.423641	-2.35587	-3.72696	0.0306957	0.0016675	0.0539008	0.00389433
Acap1	6.46793	7.5423	6.19032	7.3984	0.213034	0.055252	0.109822	0.102597	7.27396	6.06429	7.54547	6.63521	7.40617	6.13282	7.59039	6.56489	7.38879	6.29077	7.46412	6.15713	7.52466	6.27341	7.5692	6.5145	-2.10597	-2.31083	-1.07449	-1.20841	-10.1372	-11.3891	1.22193e-08	2.13598e-09	2.65339e-07	3.6995e-08
Acap2	5.77393	6.66219	5.68165	6.54821	0.138959	0.102119	0.134225	0.0768894	6.5367	5.8714	6.71403	5.75098	6.52445	5.57926	6.50902	5.65011	6.65645	5.5947	6.71148	5.72223	6.47526	5.68126	6.71422	5.97242	-1.85331	-1.82278	-0.890106	-0.866143	-9.05715	-8.79691	6.2761e-08	9.49716e-08	9.71382e-07	8.19391e-07
Acap3	3.54918	3.96468	3.75995	3.75814	0.31305	0.0752877	0.244183	0.327726	3.44245	3.69658	3.94467	3.49905	3.52938	3.44375	3.97662	3.89597	4.13528	3.98744	3.87809	3.14864	3.92545	3.91202	4.05936	3.65306	-1.33367	1.01246	-0.415397	0.0178668	-2.27999	0.0996871	0.0357344	0.921755	0.0615075	0.9416
Acat1	5.02693	4.97624	4.8544	4.78136	0.311736	0.105941	0.0764253	0.195642	5.07286	4.90344	5.11233	5.18729	4.71288	4.8046	4.95562	5.01227	4.65762	4.77529	4.98198	5.31116	4.68208	4.93427	4.85502	4.59702	1.04272	1.04809	0.0603578	0.0677562	0.437073	0.484215	0.667539	0.63439	0.728205	0.700326
Acat2	3.93473	3.80651	4.26573	4.15152	0.294033	0.257581	0.298582	0.139274	4.30453	4.70563	3.55852	3.53017	4.18976	4.15475	4.15353	4.13062	3.96921	4.0399	3.83515	4.1724	4.14256	4.16264	3.67882	3.90572	1.09937	1.08123	0.136674	0.112673	0.748273	0.667934	0.464484	0.513109	0.541373	0.588662
Acat3	-0.263135	-2.0531	0.0265561	-1.22871	1.97466	1.66458	1.09536	0.260433	-1.33349	0.134782	-1.78864	0.393683	-1.46742	-1.46742	-0.691642	-3.15931	-1.25258	0.27468	-4.45779	1.28742	-0.861359	1.16418	-1.27434	0.425667	3.30405	2.42215	1.72424	1.27629	1.67585	1.43973	0.111992	0.168037	0.163851	0.22651
Acbd3	6.17075	6.2604	6.18493	6.23835	0.167892	0.110619	0.0499131	0.0871541	6.31185	6.22612	6.41659	6.35061	6.13126	6.12247	6.22631	5.94725	6.2034	6.16684	6.15636	6.16699	6.30688	6.22429	6.24232	6.21816	-1.06426	-1.03764	-0.0898486	-0.0533069	-0.926584	-0.550418	0.367063	0.589166	0.44594	0.658708
Acbd4	3.18844	3.95552	2.86876	3.94819	0.106962	0.21697	0.198718	0.144284	3.75699	2.87772	3.88335	3.26022	3.99238	2.64786	4.06173	3.2341	3.94065	3.12824	3.68934	3.02925	4.10274	2.82123	4.18766	3.2302	-1.70718	-2.10205	-0.771617	-1.0718	-5.40886	-7.26011	4.6411e-05	1.30339e-06	0.000211847	7.54265e-06
Acbd5	4.83492	5.40401	4.70305	5.32488	0.622567	0.35877	0.050805	0.0672858	5.25945	4.77377	5.88432	5.26364	5.31947	4.67138	5.01811	4.15673	5.30214	4.70563	5.38902	5.45357	5.41845	4.66143	5.32458	4.46574	-1.48024	-1.53707	-0.565829	-0.620184	-2.50133	-2.72257	0.0228422	0.0144413	0.0416867	0.0261886
Acbd6	5.46633	4.59215	5.42519	4.6644	0.077577	0.177182	0.108136	0.259863	4.27688	5.2715	4.34527	5.46086	4.79507	5.50692	4.75641	5.49525	4.75848	5.49425	4.67111	5.54656	4.82715	5.42807	4.5958	5.36264	1.8311	1.70329	0.87271	0.768328	6.90497	6.1849	2.49551e-06	9.81726e-06	1.83708e-05	4.30944e-05
Accs	2.16063	3.79773	2.20905	4.08347	0.157594	0.242238	0.123546	0.344308	3.69247	2.13814	3.92551	2.00408	3.94333	2.12671	3.69087	2.33272	4.20402	2.39113	3.51517	2.25352	4.49407	2.18022	4.05936	2.05221	-3.08752	-3.62451	-1.62645	-1.85779	-7.88818	-9.31284	4.30719e-07	4.21022e-08	4.43099e-06	4.20227e-07
Acd	5.1745	5.57534	5.2021	5.51294	0.244343	0.183674	0.162459	0.156816	5.2883	5.34131	5.41111	5.02232	5.65146	5.00098	5.76792	5.47791	5.54164	5.32642	5.42562	4.93693	5.57037	5.13968	5.69673	5.26084	-1.32024	-1.23841	-0.400805	-0.308484	-2.9699	-2.29523	0.00856191	0.0346644	0.017781	0.0567176
Ace	-0.397395	3.1473	-1.81176	1.24237	0.372446	0.367465	0.638573	0.306734	1.33108	-2.30094	2.63006	-0.911228	1.153	-0.93565	3.45083	-0.0515387	0.877734	-2.27131	3.14788	-0.217491	1.60766	-1.73914	3.36042	-0.409322	-11.6363	-8.32825	-3.54056	-3.05801	-11.1175	-6.96468	3.07838e-09	2.23467e-06	9.38122e-08	1.20918e-05
Acer2	2.36249	1.94344	3.14169	2.58772	0.226456	0.387103	0.206964	0.331153	2.8691	2.98875	2.486	2.4021	2.12038	2.9561	1.87589	2.39938	2.76472	3.22922	1.84338	2.59625	2.59667	3.3927	1.56847	2.05221	1.36392	1.46541	0.447755	0.551306	1.92563	2.86132	0.0709803	0.0107828	0.110984	0.0201768
Acer3	3.99291	3.75478	3.98047	3.09541	0.425309	0.22321	0.0792022	0.332638	3.51517	4.0439	4.06705	4.24778	3.19651	4.03103	3.66207	3.47149	2.76472	3.86989	3.74309	4.41799	2.90523	3.97706	3.54688	3.83439	1.18206	1.82329	0.241299	0.866543	1.23079	4.13923	0.235099	0.00068111	0.305493	0.00176426
Ache	0.0852869	0.404752	-1.10718	-0.62618	0.332537	0.723163	0.890556	0.325259	-0.427367	-2.30094	1.44876	0.199066	-1.10275	-0.646927	-0.133425	0.304355	-0.565283	-1.22693	0.327004	-0.409322	-0.409322	-0.253933	-0.0233325	0.247049	-1.23397	-1.40225	-0.303312	-0.487739	-0.782455	-0.997363	0.44467	0.332522	0.522578	0.408234
Acin1	8.24226	8.76078	8.45417	8.84511	0.286227	0.14043	0.0378959	0.0479092	8.79018	8.42694	8.64826	8.07399	8.82127	8.4472	8.7438	8.38702	8.87454	8.43299	8.688	7.94077	8.89445	8.50957	8.96305	8.56724	-1.43214	-1.31137	-0.518168	-0.391071	-4.32467	-3.25807	0.000456275	0.00461251	0.00144928	0.00954734
Ackr2	-0.512656	0.214477	-1.14561	0.264519	0.253777	0.583637	0.491551	0.660021	0.810093	-0.887464	-0.60866	-0.622436	0.746942	-1.74765	0.449446	-0.801372	0.102737	-0.629687	0.749561	-0.217491	-0.601694	-1.31764	0.267562	-0.409322	-1.68111	-2.72137	-0.749416	-1.44433	-1.88964	-3.41126	0.0759181	0.00331111	0.117621	0.00711839
Ackr3	0.90838	-0.555879	0.577418	-0.954164	0.493233	0.341827	0.736062	0.944444	-0.0797129	0.92322	-0.974197	0.435421	-0.892279	1.30207	-0.421817	0.571893	-0.565283	-0.409322	-0.171705	1.49383	-2.27938	0.493708	-0.655799	1.13238	2.73754	2.80382	1.45288	1.48739	3.20509	3.08088	0.00517105	0.0067537	0.011502	0.0133523
Acly	7.75926	8.10136	7.96593	8.16311	0.339986	0.153248	0.115615	0.0797335	8.26467	8.02607	7.90326	7.52428	8.18754	8.09901	8.26779	8.18441	8.08951	7.86197	8.15597	7.44887	8.11073	7.87668	8.0784	7.87949	-1.2676	-1.14636	-0.342104	-0.197061	-2.48259	-1.42813	0.0237351	0.171302	0.0430989	0.230077
Aco1	4.769	4.85546	4.95745	5.07293	0.277837	0.218498	0.122725	0.140669	5.01795	4.94942	4.58125	4.62711	5.13888	5.12329	5.11034	5.13608	4.90631	4.92938	4.90312	4.49618	5.22858	4.82773	4.82715	4.81662	-1.0614	-1.08276	-0.0859664	-0.114709	-0.600645	-0.828947	0.555971	0.418579	0.628342	0.49603
Aco2	7.43754	7.19977	7.50327	7.1965	0.200233	0.135686	0.0763061	0.125678	7.36563	7.39337	7.04596	7.25412	7.21681	7.56782	7.36678	7.70041	7.08729	7.53579	7.23556	7.31302	7.11626	7.5161	7.15077	7.4826	1.17907	1.23734	0.237653	0.307245	2.16949	2.80094	0.0444552	0.0122493	0.0742939	0.0226404
Acod1	6.12773	4.24712	4.73599	4.05988	0.250916	0.213933	0.866531	1.48437	5.02368	4.76039	4.16594	5.88731	5.61231	5.94846	4.1864	6.08768	2.57216	4.02522	4.55989	6.48027	3.03139	4.2099	4.07625	6.05567	3.68122	1.53108	1.88018	0.614547	3.82565	1.1925	0.00134539	0.249384	0.00366467	0.3189
Acot11	1.40908	2.4018	1.07457	2.34432	0.615334	0.162166	0.331772	0.156008	2.55257	1.15819	2.46459	1.19296	2.18049	1.23028	2.60187	2.0428	2.35227	1.32256	2.25673	0.652382	2.29194	0.587251	2.28399	1.7482	-1.98578	-2.42325	-0.989709	-1.27695	-3.94142	-4.84342	0.00104607	0.0001507	0.00295463	0.000464503
Acot13	2.50338	3.0931	2.17055	3.40118	0.314363	0.0986555	0.281783	0.326003	3.73716	1.92834	3.22717	2.6863	3.17622	2.57707	3.10622	2.22804	3.07255	2.06859	3.00904	2.85202	3.61878	2.10821	3.02996	2.24715	-1.49769	-2.36276	-0.582738	-1.24047	-2.88065	-6.08329	0.0103503	1.19778e-05	0.0209784	5.09521e-05
Acot2	3.52735	4.38125	3.80896	4.24107	0.72962	0.201355	0.225472	0.33425	3.78789	3.68261	4.08043	3.1874	4.27297	3.55669	4.48065	4.19944	4.31021	3.9735	4.45986	2.66321	4.5932	4.02305	4.50405	4.05936	-1.82214	-1.33479	-0.865638	-0.41661	-3.26205	-1.62194	0.00457304	0.123146	0.0103579	0.172617
Acot6	1.46894	0.0789373	2.06999	0.49227	0.455966	0.0697503	0.345677	0.553412	-0.0797129	1.68324	0.138704	0.906434	1.24529	2.36688	0.117573	1.447	0.337724	2.35649	-0.0186841	2.02196	0.465777	1.87333	0.0781563	1.50034	2.64391	2.99182	1.40267	1.58102	4.08995	5.28996	0.000757855	5.92767e-05	0.00224095	0.000205473
Acot7	5.20994	3.68861	5.69427	3.82584	0.100454	0.161279	0.269321	0.283981	3.95327	5.56775	3.74447	5.18075	4.15095	6.09488	3.58602	5.30191	3.50574	5.51515	3.88988	5.27601	3.6934	5.59932	3.53408	5.08111	2.87913	3.62482	1.52563	1.85791	9.46566	12.1326	3.32841e-08	8.1255e-10	5.91479e-07	1.72587e-08
Acot8	3.72079	3.61312	3.894	3.89049	0.277378	0.252421	0.100027	0.306273	3.49905	3.86548	3.31507	3.33275	4.03738	3.88946	3.91396	3.83907	3.81692	4.03018	3.53488	3.73347	4.20861	3.79087	3.68856	3.97787	1.0732	1.0114	0.10192	0.0163467	0.572478	0.0977265	0.574464	0.923288	0.645685	0.942401
Acot9	5.11088	5.14245	4.80788	5.12465	0.317633	0.254992	0.125251	0.172304	5.35907	4.9183	5.48469	5.40992	4.94586	4.89742	5.18641	4.80409	5.07948	4.76647	4.97605	5.35878	5.11417	4.64933	4.92265	4.87073	-1.01824	-1.24735	-0.0260817	-0.318866	-0.167486	-2.0245	0.868956	0.0588613	0.899927	0.0903697
Acox1	3.65411	4.74207	3.52087	4.61422	0.351936	0.119282	0.199593	0.133781	4.66688	3.47029	4.88416	3.81973	4.4258	3.30604	4.74495	3.81389	4.73779	3.78695	4.59219	3.12694	4.62643	3.52018	4.74697	3.85588	-2.13577	-2.13182	-1.09476	-1.09209	-7.1663	-7.0248	1.54476e-06	2.00055e-06	1.24755e-05	1.1007e-05
Acox3	5.61549	7.03975	5.01114	6.82482	0.400356	0.0627282	0.179177	0.0965432	6.88286	4.93455	6.99291	5.65763	6.68824	4.82104	7.07157	5.85409	6.90187	5.24131	6.98213	5.03766	6.82632	5.04764	7.1124	5.91259	-2.68932	-3.515	-1.42724	-1.81353	-9.49278	-11.7511	3.1933e-08	1.32617e-09	5.73708e-07	2.53504e-08
Acoxl	-2.02114	0.75877	-1.38484	1.61381	0.88816	0.271181	0.927256	0.241623	1.52174	-1.22654	1.11257	-2.29051	1.78642	-2.65636	0.806946	-0.801372	1.31506	-1.22693	0.636308	-2.07536	1.83203	-0.42951	0.479258	-2.91733	-6.5903	-7.92631	-2.72034	-2.98665	-5.80647	-7.42176	2.07376e-05	9.75278e-07	0.000107311	5.91015e-06
Acp1	5.3468	5.03961	5.12003	4.84537	0.341633	0.192746	0.183489	0.145514	5.03766	4.95638	5.16603	5.57144	4.866	5.38184	5.0401	5.0248	4.69736	5.09173	5.18522	5.70471	4.78045	5.05017	4.76709	5.08624	1.24074	1.20516	0.311206	0.269229	1.99538	1.70431	0.0622209	0.106461	0.0991379	0.15199
Acp2	3.60365	4.04542	3.64288	3.79908	0.135904	0.234182	0.168626	0.155769	3.56545	3.80178	3.72708	3.62821	3.8739	3.40919	4.15309	3.41631	3.87887	3.71664	4.27199	3.62821	3.87809	3.6439	4.02952	3.74187	-1.37099	-1.10712	-0.455222	-0.146818	-3.2347	-1.03699	0.00485113	0.314211	0.0108749	0.388391
Acp5	4.10699	6.65181	3.11464	6.9232	0.265247	0.143081	0.29175	0.188462	6.84266	2.9436	6.73966	4.36279	6.72172	2.9561	6.78684	4.29073	6.96493	3.55022	6.61326	3.97461	7.16348	3.00866	6.46747	3.79983	-5.80253	-14.0274	-2.53668	-3.81017	-17.3606	-22.6718	2.79439e-12	3.52289e-14	8.72867e-10	2.42093e-11
Acp6	3.77768	4.63125	4.15321	4.76101	0.215271	0.133553	0.0496427	0.204571	4.7121	4.11296	4.52547	3.66374	4.49452	4.11602	4.79545	4.03175	4.88406	4.16556	4.51942	3.54688	4.95336	4.2183	4.68466	3.86835	-1.80628	-1.51878	-0.853021	-0.602916	-6.38556	-4.77993	6.65514e-06	0.00017237	4.10355e-05	0.000523431
Acpp	0.530251	3.44887	0.388498	4.1119	0.500813	0.305409	0.678189	0.231571	3.76511	-0.614502	3.69263	0.814405	4.24628	0.864455	3.64953	0.812645	4.21814	0.716787	3.02493	-0.217491	4.21805	0.587251	3.4284	0.711445	-7.57344	-13.2259	-2.92095	-3.72529	-9.19547	-11.699	5.05221e-08	1.41941e-09	8.24674e-07	2.66872e-08
Acrbp	3.03501	3.97743	2.79659	4.19443	0.231808	0.160072	0.369462	0.335261	3.69769	2.37282	3.9344	2.95184	4.35178	2.8056	3.99358	2.95346	4.42774	2.73579	3.79801	2.85846	4.30052	3.27214	4.18375	3.37628	-1.9423	-2.61708	-0.957767	-1.38796	-4.77484	-6.85261	0.000174237	2.7503e-06	0.000641156	1.44386e-05
Acsbg1	1.34902	3.12313	1.4961	3.72971	0.717099	0.360173	0.595448	0.325071	3.32261	0.63803	3.44375	2.14013	3.61255	2.00602	3.42621	1.7273	3.98366	1.61202	2.81394	0.552197	4.00002	1.72834	2.80862	0.976437	-3.38057	-4.67984	-1.75727	-2.22646	-5.14444	-7.00205	8.01499e-05	2.08598e-06	0.000334706	1.13904e-05
Acsf2	4.68843	6.56148	4.254	6.4202	0.655315	0.365778	0.199551	0.0667348	6.35994	3.98744	6.01969	4.33858	6.48203	4.40906	6.76497	5.31791	6.47376	4.40501	6.66276	3.94422	6.36508	4.2145	6.79849	5.153	-3.67318	-4.49613	-1.87703	-2.16868	-7.89585	-8.76282	4.25071e-07	1.00327e-07	4.39261e-06	8.57522e-07
Acsf3	3.72285	3.55592	3.6079	3.63356	0.310438	0.235906	0.153383	0.0894748	3.69247	3.7614	3.26819	3.37241	3.51766	3.39783	3.63652	4.02522	3.71445	3.61084	3.49183	3.55489	3.60967	3.66155	3.82714	3.93887	1.1181	-1.01672	0.161054	-0.0239196	1.00352	-0.150949	0.329631	0.881786	0.406683	0.909582
Acsl1	4.52394	4.52852	4.26198	4.25283	0.189392	0.0964958	0.0902205	0.219547	4.48034	4.24839	4.60826	4.31455	4.37246	4.35077	4.41748	4.44903	3.98366	4.14215	4.61034	4.57191	4.17485	4.30661	4.47801	4.76027	-1.00576	1.00051	-0.00828665	0.000731463	-0.0672911	0.005749	0.947132	0.99548	0.959418	0.997003
Acsl3	4.13845	4.02312	4.41269	4.06669	0.467725	0.124151	0.316974	0.17381	4.24283	4.82715	4.20744	4.12146	4.00666	4.28866	3.97096	3.60106	4.16556	4.07763	3.93685	4.74241	3.85169	4.45731	3.97723	4.08887	1.08344	1.26811	0.115615	0.342684	0.555653	1.71726	0.585661	0.104025	0.655802	0.148882
Acsl4	6.79616	6.0729	7.12637	6.02854	0.461843	0.179652	0.109495	0.133507	5.96271	7.16674	6.26471	7.18337	6.07378	7.25988	5.88561	6.20859	6.19194	7.06589	6.18231	7.14599	5.88574	7.01299	5.95895	6.64669	1.65202	2.14014	0.72423	1.09771	4.23512	6.41736	0.000553542	6.26059e-06	0.00170504	2.91977e-05
Acsl5	7.56465	6.7262	7.7092	6.57214	0.133034	0.134048	0.0321311	0.190027	6.79943	7.6881	6.8273	7.60052	6.65829	7.75322	6.79159	7.62781	6.42356	7.71279	6.75598	7.66161	6.4073	7.68271	6.52993	7.36865	1.7876	2.19947	0.838025	1.13716	7.84935	10.6422	4.60541e-07	5.93567e-09	4.66103e-06	8.44512e-08
Acss1	4.89592	6.79612	4.05796	6.62258	0.336644	0.153318	0.305687	0.109498	6.60566	3.981	6.62947	4.7969	6.47882	3.73031	6.98747	5.32279	6.73537	4.46667	6.72979	4.51495	6.67049	4.05387	6.83776	4.94906	-3.72674	-5.91377	-1.89791	-2.56408	-12.2366	-15.3111	7.12433e-10	2.10837e-11	3.2858e-08	1.11452e-09
Acss2	3.47658	5.00107	2.77368	5.31435	0.30271	0.240512	0.37118	0.294808	5.46086	2.72139	5.25899	3.75323	4.91331	2.30255	5.12918	3.70906	5.28988	2.87471	4.89772	3.13623	5.59335	3.19608	4.71837	3.30781	-2.85877	-5.79941	-1.51539	-2.53591	-7.66547	-11.6743	6.34032e-07	1.46578e-09	6.01487e-06	2.73718e-08
Actb	12.0923	11.8707	12.3344	11.7908	0.849916	0.452072	0.170886	0.337568	11.3322	12.249	11.2017	11.1542	12.146	12.249	11.989	12.9984	11.8425	12.249	12.146	11.6259	11.8425	12.5907	12.146	12.5907	1.16628	1.4572	0.221914	0.5432	0.70422	1.72153	0.490795	0.103231	0.566705	0.147916
Actg-ps1	2.03992	1.41035	2.60054	1.52129	0.728716	0.620168	0.330362	0.37831	1.43195	2.77061	0.509389	2.11796	1.98398	2.96703	1.60682	2.77668	1.07232	2.43288	1.59626	1.03577	1.59691	2.23166	1.92894	2.22928	1.52079	2.10639	0.60482	1.07478	1.61802	3.15585	0.123993	0.00574933	0.178544	0.0115677
Actg1	10.6452	10.662	11.0477	10.5219	0.44178	0.189067	0.111035	0.0909159	10.4178	10.9222	10.3977	10.2965	10.631	11.127	10.8432	11.0895	10.5513	11.1542	10.6807	10.2355	10.4875	10.9875	10.7266	10.9592	-1.01158	1.43977	-0.0166158	0.525835	-0.100415	3.17198	0.921185	0.00555326	0.940033	0.0112192
Actl6a	6.55089	5.75455	6.57568	5.77711	0.236816	0.0885475	0.089483	0.0648351	5.85458	6.53653	5.7605	6.57382	5.80518	6.56125	5.75098	6.4792	5.73557	6.50038	5.8617	6.85934	5.71311	6.70456	5.64504	6.2912	1.73708	1.73857	0.796662	0.797899	7.32335	7.36545	1.16311e-06	1.07851e-06	9.84344e-06	6.41688e-06
Actn1	5.27496	7.51074	5.61648	8.2397	0.481081	0.191778	0.222516	0.261491	8.02162	5.65199	7.57684	5.05094	8.00882	5.91664	7.75245	5.85207	8.42239	5.46923	7.34761	4.74575	8.50596	5.42807	7.36606	5.45108	-4.7077	-6.16453	-2.23502	-2.62399	-11.2964	-13.3881	2.41815e-09	1.76174e-10	7.86517e-08	5.38073e-09
Actn2	0.369078	1.40487	0.905901	1.79363	0.617125	0.386234	0.398035	0.690658	1.72772	0.92322	1.73121	1.26125	0.92003	0.346644	1.72629	0.304355	1.93012	1.08919	1.19912	-0.0408618	2.59667	1.26455	0.962843	-0.0484331	-2.03199	-1.80964	-1.0229	-0.855706	-2.5382	-2.42154	0.0211767	0.0268792	0.0390632	0.0453453
Actn4	7.49076	7.62682	7.80527	7.78426	0.417722	0.090237	0.0371486	0.0719001	7.82132	7.74964	7.51256	7.19834	7.73059	7.82641	7.72945	7.88389	7.71801	7.82372	7.65227	7.06736	7.86712	7.82132	7.61299	7.81347	-1.09864	1.01466	-0.135719	0.0209977	-0.922919	0.14239	0.368916	0.888439	0.447683	0.915346
Actr10	5.80768	5.50567	5.55461	5.64848	0.269624	0.104477	0.132839	0.143056	5.73149	5.53265	5.57525	5.80577	5.66544	5.71565	5.57499	5.6824	5.44163	5.57686	5.51822	6.18296	5.75538	5.39327	5.35421	5.55958	1.23543	-1.06769	0.305014	-0.0944939	2.40803	-0.748548	0.0276258	0.464323	0.0492144	0.541362
Actr1a	6.54693	6.97455	6.3775	7.01018	0.330591	0.0900087	0.0691989	0.0894411	6.98692	6.34101	6.92824	6.18637	6.92761	6.33394	7.1089	6.93936	6.9888	6.4805	6.94141	6.38375	7.13739	6.35454	6.91966	6.67822	-1.34521	-1.55064	-0.427835	-0.632866	-3.34303	-4.93974	0.00383857	0.000123005	0.00891472	0.000387926
Actr1b	5.95475	6.18972	6.23873	6.24666	0.274479	0.0783352	0.108262	0.126351	6.13159	6.18256	6.11811	5.83007	6.26178	6.11935	6.3007	6.25833	6.17535	6.36075	6.16034	5.63912	6.41794	6.29226	6.17972	6.09146	-1.17715	-1.00528	-0.235304	-0.00760419	-1.94574	-0.0631898	0.0683486	0.95035	0.107579	0.962465
Actr2	9.06333	9.05375	8.88612	8.95195	0.151392	0.0687345	0.0618153	0.0952727	9.05205	8.83263	9.12323	9.17206	9.00589	8.97501	9.01901	8.95292	8.90985	8.87454	9.09778	9.21373	8.84002	8.86229	8.97501	8.91459	1.00651	-1.04646	0.00935706	-0.0655129	0.100365	-0.703243	0.921224	0.491389	0.940033	0.567455
Actr3	9.37327	9.51313	9.27715	9.43453	0.0705088	0.0939864	0.06576	0.147677	9.6457	9.19914	9.61266	9.41344	9.42511	9.34762	9.49973	9.34124	9.34762	9.31168	9.54978	9.44744	9.31968	9.25015	9.39036	9.29097	-1.102	-1.11489	-0.140122	-0.156897	-1.50422	-1.68462	0.150808	0.110263	0.210256	0.156701
Actr3b	-0.183025	-0.433638	0.478047	0.176187	0.866628	0.544359	0.408767	0.956423	0.927378	0.318047	-0.110485	0.0715518	0.497564	0.238123	-0.00433129	-0.801372	0.506352	1.08919	-0.411654	0.931545	-1.22654	0.266827	-1.20808	-0.933826	1.2166	1.19045	0.28286	0.251511	0.534155	0.557802	0.600125	0.584224	0.668347	0.654567
Actr5	4.82923	4.70886	4.80837	4.82085	0.0670985	0.0339045	0.104072	0.17425	4.5951	4.7561	4.66652	4.8485	4.79507	4.70847	4.69688	4.88748	4.88406	4.9485	4.73173	4.73243	5.00918	4.82041	4.74031	4.84852	1.08613	-1.00462	0.119198	-0.00664277	1.16592	-0.0660746	0.259686	0.948086	0.331642	0.961022
Actr6	4.10497	3.67584	3.8604	3.59323	0.664078	0.299506	0.0176853	0.334736	4.08434	3.86078	4.07716	4.36529	3.33102	3.86854	3.45083	3.49407	3.47701	3.8357	3.73238	4.9208	3.48053	3.87657	3.44298	3.63972	1.35953	1.19215	0.443109	0.253562	1.67557	0.945068	0.112049	0.357815	0.163916	0.434282
Actr8	4.13422	4.91493	3.9497	4.96461	0.158437	0.0985981	0.0177075	0.215887	5.14973	3.97563	5.06067	4.25603	4.65245	3.93563	4.87436	4.26151	5.02355	3.94333	4.843	4.09105	5.03271	3.94422	4.88168	3.9283	-1.70833	-2.02061	-0.772584	-1.01479	-6.42559	-8.35216	6.1625e-06	1.96479e-07	3.84115e-05	1.51199e-06
Acvr1	-0.230746	0.0536114	-0.0909653	-0.057475	0.776246	0.371168	0.72077	0.238198	0.124991	0.534501	0.0119187	-1.24717	0.0481191	0.469206	0.117573	0.486459	-0.406786	-0.409322	0.493708	-0.409322	0.00377655	-0.958246	-0.408754	0.247049	-1.20691	-1.02805	-0.271316	-0.039914	-0.654161	-0.0980741	0.521727	0.923016	0.596409	0.942351
Acvr1b	4.35809	5.3919	4.65486	5.5729	0.436863	0.0813264	0.0975051	0.191013	5.49063	4.64046	5.33933	4.25603	5.34384	4.5225	5.49387	4.67791	5.75823	4.73174	5.31495	3.78223	5.69889	4.72476	5.41945	4.71618	-2.05754	-1.88627	-1.04092	-0.915539	-6.37785	-5.81318	6.75465e-06	2.04611e-05	4.15373e-05	8.09724e-05
Acvr2a	3.08729	3.38839	3.42149	3.5494	0.558312	0.446859	0.147858	0.171609	3.75287	3.58812	3.78011	3.37785	3.51362	3.28318	2.74564	2.27965	3.59129	3.50296	3.53599	3.52577	3.33984	3.3117	3.49183	3.16589	-1.24668	-1.09799	-0.31809	-0.13486	-1.27203	-0.579104	0.220424	0.570085	0.289989	0.641603
Acvr2b	-1.84718	-0.28086	-0.457665	0.453863	1.44027	0.331899	0.376819	0.315909	0.124991	-0.614502	-0.409322	-0.911228	0.346951	-0.0575712	-0.618395	-3.96189	0.877734	-0.904654	-0.261707	-0.957475	0.465777	-0.253933	0.165985	-1.55811	-3.08343	-1.86568	-1.62454	-0.899704	-3.02912	-2.16212	0.00754513	0.0451014	0.0159367	0.0715707
Acvrl1	0.871807	1.85423	0.312212	0.725215	0.927925	0.264883	0.455479	0.520295	0.702239	-0.210827	1.53502	-0.409322	1.37643	0.571389	2.08229	1.7273	0.102737	0.0928384	2.06172	0.840298	0.719456	0.795447	1.73791	1.32896	-1.9544	-1.34497	-0.966726	-0.42757	-2.70398	-0.993236	0.015014	0.334471	0.0289617	0.410188
Acy1	3.7121	2.9939	3.81712	3.01586	0.208924	0.142043	0.146149	0.374729	2.80591	4.00293	2.87055	3.4808	3.37394	3.83241	3.05829	3.64248	2.59683	3.78401	3.16379	3.97944	3.28675	3.64912	2.88297	3.7457	1.64592	1.75025	0.718896	0.807557	4.10826	4.76552	0.000728364	0.000177713	0.00216727	0.000537639
Acyp1	2.49506	2.89276	2.2381	3.06592	0.407915	0.307674	0.404896	0.194621	3.20485	1.68324	3.31244	3.03299	2.98007	2.33286	2.69797	2.09778	2.83256	2.65407	2.63093	2.56982	3.2462	2.28222	2.92971	2.27965	-1.31713	-1.78376	-0.397396	-0.834923	-1.73009	-3.62041	0.101658	0.00210235	0.150624	0.00478626
Ada	2.39828	1.46607	2.44431	1.63692	0.30851	0.371042	0.299208	0.36138	1.87882	2.38972	0.93108	2.14013	1.8363	2.83464	1.62442	2.60959	1.10311	2.1078	1.53031	2.71593	1.72946	2.44508	1.77848	2.12747	1.91526	1.73314	0.93754	0.793386	3.72996	3.33244	0.00165667	0.00392757	0.00438714	0.00827415
Adal	4.008	4.13153	4.17721	4.16147	0.17762	0.139157	0.140666	0.224148	4.43107	4.3116	4.30432	4.14992	4.07884	4.11157	4.18319	3.89029	4.2319	4.01125	4.00543	3.82218	3.90407	4.2744	4.03319	4.16962	-1.09315	1.00571	-0.128495	0.00821213	-0.937543	0.0618568	0.361561	0.951396	0.440228	0.963198
Adam10	7.16511	7.26874	7.17242	7.16118	0.27178	0.0984512	0.118958	0.128036	7.31811	7.10277	7.32521	7.54121	7.07527	7.04218	7.19397	6.90908	7.21125	7.2906	7.37821	7.16583	7.04008	7.25412	7.17756	7.0443	-1.07427	1.00804	-0.103363	0.0115508	-0.844264	0.0943224	0.410202	0.925952	0.4888	0.944647
Adam11	0.563231	1.76068	1.15872	2.17052	0.657692	0.430502	0.559198	0.268082	1.80057	0.534501	1.69346	1.49139	2.42976	1.08729	1.82726	0.304355	2.27788	1.89474	1.23801	-0.0408618	2.17387	1.11835	2.28399	0.498038	-2.33447	-2.01153	-1.2231	-1.00829	-3.44517	-3.27729	0.00307634	0.00442499	0.00738794	0.00920913
Adam15	1.16167	2.21228	0.832847	2.21939	0.285299	0.200417	0.803616	0.369476	1.87882	0.980495	1.97835	1.04463	2.70863	1.83611	2.45227	0.812645	1.99818	0.608657	2.27315	1.40025	2.29194	-0.0938703	2.14534	1.38916	-2.094	-2.61486	-1.06626	-1.38674	-3.54846	-4.42233	0.00245826	0.000369792	0.00610412	0.00103175
Adam17	6.49891	6.98256	6.48415	6.82083	0.123673	0.10583	0.111379	0.14198	6.83058	6.55347	6.90319	6.43532	6.97574	6.46579	6.88351	6.52332	6.84532	6.33462	7.09984	6.37624	6.63166	6.58271	7.04368	6.66076	-1.39832	-1.26271	-0.483698	-0.336529	-4.80803	-3.34585	0.000162412	0.0038152	0.000604765	0.00807329
Adam19	5.69316	7.16231	5.67266	6.8756	0.562232	0.144534	0.280563	0.10347	6.81518	5.57435	7.00132	5.5504	6.86417	6.08909	7.21125	6.19753	7.02501	5.54879	7.09984	4.96092	6.79805	5.47843	7.33682	6.06378	-2.77249	-2.30336	-1.47118	-1.20374	-7.15989	-5.86118	1.56289e-06	1.85906e-05	1.25689e-05	7.46667e-05
Adam1a	2.6941	2.79448	3.07844	2.9395	0.366833	0.156948	0.301354	0.257638	2.56982	2.99933	2.64302	2.41716	2.98929	2.69386	2.93382	2.3382	3.03299	3.23685	2.67511	3.01688	3.16589	3.38371	2.92599	3.00419	-1.08334	1.11421	-0.11549	0.156021	-0.547535	0.799511	0.591102	0.434983	0.660496	0.512552
Adam22	-0.215046	1.28324	0.543163	1.01552	0.964162	0.40452	0.267392	0.647213	0.978708	0.318047	1.80822	-0.409322	0.153454	0.571389	1.37412	-1.5011	1.69749	0.909598	0.882037	0.552197	1.23244	0.373616	1.06858	0.498038	-2.8739	-1.37181	-1.52301	-0.456086	-3.53156	-1.16112	0.00255019	0.261578	0.00630732	0.332298
Adam23	1.00824	2.03295	1.45005	2.70934	0.331423	0.393609	0.334443	0.365093	2.84437	1.07811	1.80822	0.906434	2.59348	1.78978	1.6938	1.02754	3.12873	1.66775	2.57973	0.652382	2.27078	1.26455	2.05004	1.44659	-2.07162	-2.41809	-1.05076	-1.27387	-3.65838	-5.11539	0.00193575	8.51492e-05	0.00500093	0.00028193
Adam4	1.17846	0.585384	1.6478	0.38496	0.530822	0.351683	0.31277	0.430991	0.0177894	1.51221	0.785594	1.82539	0.92003	1.55736	0.0800998	0.732432	0.0539768	1.41341	0.858568	1.40025	0.548043	2.10821	0.617273	0.755766	1.50599	2.41244	0.590708	1.27049	1.85146	4.13479	0.0814879	0.000687698	0.124927	0.00177965
Adam6b	-0.457644	0.783196	-2.16896	0.450442	1.00235	0.251949	1.22026	0.460518	-0.0797129	-1.22654	0.868516	0.199066	0.961934	-1.74765	0.726299	-1.93647	0.67584	-3.96249	0.46939	0.123683	0.243707	-1.73914	1.06858	-0.216856	-2.43129	-6.07752	-1.28172	-2.60348	-2.79915	-4.39425	0.0122956	0.000392799	0.0243889	0.001088
Adam8	4.32192	4.89281	4.48696	4.98913	0.402979	0.0990535	0.398012	0.384696	4.97533	4.24839	4.79293	4.02601	5.52042	5.08227	5.02139	4.66449	4.8479	4.2962	4.843	3.92363	4.61287	4.321	4.91392	4.67353	-1.49001	-1.42623	-0.575322	-0.512203	-2.59568	-2.37612	0.0188082	0.0294677	0.0351748	0.0491928
Adam9	4.61129	4.72477	4.71875	4.49362	0.338085	0.211298	0.159698	0.165971	4.43992	4.92974	4.87358	4.82799	4.7172	4.7287	4.42299	4.15673	4.49626	4.54709	4.86842	4.55553	4.32111	4.66947	4.73409	4.90491	-1.09216	1.16753	-0.127188	0.223464	-0.802995	1.41206	0.433021	0.175908	0.511732	0.235412
Adamts10	3.98518	6.00087	4.05081	6.15146	0.289042	0.176036	0.146848	0.249104	5.87733	3.95606	6.11214	4.05242	6.00623	3.89532	6.09383	4.27627	6.32956	4.18665	5.73893	3.58558	6.3927	4.16521	6.05859	4.02644	-4.04118	-4.28567	-2.01478	-2.09952	-12.764	-13.4243	3.70872e-10	1.6888e-10	2.08051e-08	5.20424e-09
Adamts14	3.23097	3.8731	3.33639	3.39275	0.669488	0.226932	0.19302	0.390156	3.37815	3.48351	3.89423	3.12036	3.01635	3.24304	4.16425	3.81877	3.24304	3.10955	3.61568	2.33167	3.93346	3.50947	3.81824	3.65306	-1.56539	-1.02919	-0.646525	-0.041516	-2.4949	-0.156706	0.0231451	0.877316	0.0421779	0.905787
Adamts17	0.311919	-2.28198	1.00591	-2.31066	0.461832	1.19881	0.606645	0.552055	-2.28836	0.201014	-1.27596	-0.227198	-1.69835	1.16025	-1.59136	0.812645	-2.21716	0.998942	-3.96189	0.552197	-3.03877	1.66343	-2.29869	0.110032	6.25036	9.80855	2.64394	3.29404	4.61222	6.06823	0.000246234	1.23378e-05	0.000863107	5.22561e-05
Adamts6	4.96002	4.11208	5.59307	4.10563	0.346368	0.213142	0.0972247	0.18062	4.14488	5.63322	3.9955	5.20857	4.01187	5.45085	4.23039	4.86842	4.34031	5.61849	3.87809	4.5091	3.92545	5.6697	4.34435	5.25398	1.78476	2.80102	0.835728	1.48595	5.14555	9.51605	7.99652e-05	3.08199e-08	0.000334087	3.2634e-07
Adamtsl4	1.8755	1.75363	2.0393	1.94857	0.66373	0.236571	0.564119	0.424461	1.6332	2.09778	1.94542	1.38386	1.81733	1.23028	1.97033	2.85512	1.76934	2.32763	1.53031	1.60724	2.57443	2.50149	1.56847	1.65578	1.12105	1.08599	0.164855	0.119015	0.477277	0.367234	0.639221	0.717959	0.701713	0.773521
Adap1	4.12769	3.83008	4.28114	3.79212	0.466153	0.236729	0.535499	0.237543	3.89307	4.68039	3.50742	3.43255	4.07625	4.8046	3.95556	4.41899	3.55364	3.79552	4.04872	4.36339	3.64552	3.84406	3.80862	4.29583	1.23144	1.39516	0.300341	0.480434	1.16129	1.90418	0.261511	0.0738882	0.333538	0.110371
Adap2	1.25481	1.68828	0.971789	0.796012	0.497363	0.247861	0.534765	0.513849	0.56543	1.35929	1.34949	0.906434	1.56255	1.47398	1.87589	1.20937	0.590291	0.354033	1.87087	0.931545	0.465777	0.699856	1.65687	1.97187	-1.38057	1.12392	-0.465263	0.16854	-1.57302	0.499549	0.134071	0.623773	0.190655	0.690657
Adar	8.89298	8.91801	8.8729	8.95519	0.43312	0.198214	0.0278042	0.108992	8.95092	8.91245	8.65279	8.53593	9.10399	8.87128	9.13041	9.3309	8.92187	8.85799	8.92187	8.50596	8.84398	8.84988	8.96696	9.19914	-1.01738	-1.05858	-0.0248521	-0.0821288	-0.153712	-0.507555	0.87964	0.618262	0.908459	0.686049
Adarb1	4.18399	1.41346	5.0468	1.59051	0.347913	0.159926	0.172496	0.167003	1.36893	5.009	1.403	3.80178	1.76044	4.88691	1.59508	4.43824	1.66303	4.99948	1.44827	3.97944	1.56963	5.29181	1.2075	4.5165	6.82621	11.0226	2.77109	3.46239	11.8779	16.2974	1.12533e-09	7.75155e-12	4.45722e-08	5.40798e-10
Adat1	4.04686	3.57724	4.65501	3.79576	0.371081	0.343197	0.211958	0.206133	3.66442	4.76527	3.26819	3.64035	3.57814	4.35942	3.49008	4.25603	4.00163	4.65259	3.48232	3.8417	3.93887	4.84274	4.06839	4.44937	1.36943	1.82736	0.45358	0.869764	2.24684	4.70745	0.0381684	0.000201033	0.0651175	0.000599869
Adat2	2.73211	1.75818	3.12437	2.00375	0.34362	0.0837768	0.174489	0.0688545	1.91388	3.00039	1.74411	2.22275	2.06461	3.19491	1.67908	2.97076	2.05004	3.3376	1.73314	2.84314	1.98647	2.9646	1.87639	2.8918	1.97087	2.17487	0.978836	1.12093	5.04338	6.35779	9.89683e-05	7.02075e-06	0.000399361	3.2272e-05
Adat3	3.66022	3.25098	4.2891	3.22264	0.444223	0.162688	0.108162	0.443157	2.60959	4.26039	3.04357	3.15778	3.53488	4.18976	3.40729	4.11956	3.18516	4.2631	3.34948	3.42915	3.56092	4.44314	3.20356	3.9344	1.32903	2.12545	0.410371	1.08777	1.82275	5.16529	0.085912	7.67475e-05	0.130579	0.000258091
Adck1	4.22764	3.8662	4.33889	3.82673	0.156271	0.133744	0.114667	0.0194574	3.84452	4.47072	3.77406	4.02601	3.82888	4.21055	4.06173	4.32352	3.79921	4.39002	3.84277	4.37492	3.8343	4.28427	3.78625	4.18612	1.28963	1.42686	0.366959	0.512843	3.21058	4.58108	0.00511014	0.000263165	0.0113794	0.000763067
Adck2	3.98744	4.5355	3.80457	4.56751	0.248662	0.190976	0.134518	0.229567	4.32443	3.81152	4.37795	3.69122	4.41869	3.61456	4.76547	4.25603	4.75682	3.86989	4.37869	3.88893	4.77008	3.92232	4.61988	4.11357	-1.46035	-1.68557	-0.546316	-0.753233	-3.64183	-4.97774	0.00200669	0.000113564	0.00515705	0.00036273
Adck5	4.00611	3.77624	4.31541	3.91306	0.120124	0.168027	0.142104	0.152721	3.70191	4.14384	3.57998	4.05242	3.89997	4.25487	3.87492	4.1249	4.03103	4.4149	3.69916	3.8417	4.01935	4.44801	3.95089	4.00543	1.1695	1.32804	0.225888	0.409298	1.75971	3.37626	0.0963711	0.00357204	0.143951	0.00760678
Adcy3	3.98611	4.24309	4.67252	4.87401	0.503452	0.163082	0.0898409	0.266587	4.61664	4.60233	4.11788	3.83803	4.67273	4.58899	4.38244	4.4766	5.07802	4.7337	4.08671	3.34625	5.12864	4.76508	4.38535	4.28355	-1.19916	-1.14339	-0.262027	-0.193313	-1.28413	-1.06602	0.216257	0.301267	0.285079	0.374241
Adcy6	3.11666	3.98011	4.01986	4.69166	0.47407	0.0905263	0.339816	0.11316	4.55401	4.10451	3.94119	2.67906	4.67492	4.42728	4.10078	3.41746	4.70858	3.93538	3.99007	2.7475	4.82914	3.61227	3.88841	3.6226	-1.8287	-1.59059	-0.870815	-0.669564	-4.26096	-3.89358	0.000523495	0.00116068	0.00162374	0.00282443
Adcy7	5.5786	8.37919	5.26671	8.39392	0.561408	0.176316	0.131084	0.207742	8.22235	5.15727	8.60097	5.49298	8.24834	5.16652	8.34291	6.02785	8.67198	5.31004	8.17341	4.81787	8.43299	5.43301	8.39948	5.97569	-6.98332	-8.73929	-2.80391	-3.12752	-13.8845	-15.3007	9.94568e-11	2.13137e-11	9.11289e-09	1.11851e-09
Adcy9	-0.119337	0.678397	-0.582634	0.0420791	0.931485	0.536859	0.640124	0.694771	0.237967	-0.887464	0.0119187	-1.24717	-0.402934	0.103837	1.27852	1.02754	0.934978	-0.229264	0.882037	-0.0408618	-0.601694	-1.31764	0.541115	-0.216856	-1.70047	-1.55818	-0.76593	-0.639863	-1.67933	-1.2582	0.111302	0.225264	0.162964	0.292189
Add1	7.2082	8.79597	6.85847	8.9766	0.440424	0.0809756	0.0746332	0.1839	8.96696	6.79918	8.71384	7.004	8.7199	6.86417	8.89743	7.6881	9.10844	6.96183	8.75134	6.70163	9.1111	6.80869	8.82127	7.43908	-3.00575	-4.34212	-1.58772	-2.1184	-9.80325	-13.0846	1.99892e-08	2.52094e-10	3.91028e-07	6.99955e-09
Add2	1.52764	1.12238	-2.46931	-3.76793	1.18497	0.937037	1.11585	1.37972	-4.45779	-2.30094	1.11257	1.6956	-1.69835	-1.25923	-0.133425	-0.196384	-4.45779	-3.96249	2.11301	2.33167	-4.45779	-2.35458	1.39737	2.27965	1.25464	2.45562	0.32727	1.29609	0.597321	1.02073	0.558137	0.321638	0.63027	0.396323
Add3	6.96582	8.46784	6.57547	8.47693	0.25519	0.0942428	0.158196	0.163191	8.57594	6.4133	8.51241	6.93907	8.23876	6.51639	8.56724	7.25706	8.58942	6.78811	8.44283	6.64011	8.50362	6.58408	8.34888	7.02703	-2.83281	-3.73593	-1.50223	-1.90147	-11.8394	-14.9974	1.18268e-09	2.93264e-11	4.57594e-08	1.37905e-09
Adgra2	-2.10069	0.727056	-0.344692	0.407567	1.4229	0.27776	0.23922	0.499361	-0.0797129	-0.408707	0.563515	-2.29051	0.252559	-0.646927	1.11457	-0.591656	1.10311	-0.229264	0.493708	-3.96249	0.354312	-0.0938703	0.736429	-1.55811	-7.09542	-1.65971	-2.82689	-0.730928	-5.45828	-1.77647	4.19441e-05	0.0934873	0.00019456	0.135576
Adgra3	-1.96917	-1.28747	-0.337374	-0.058524	1.46098	0.301335	0.308293	0.399395	-0.617263	-0.614502	-1.27596	-1.24717	-0.075387	0.103837	-0.958127	-0.591656	0.214847	-0.409322	-1.22797	-2.07536	0.243707	-0.42951	-1.68781	-3.96249	-1.52107	-1.19721	-0.605082	-0.259679	-1.06435	-0.627039	0.302	0.538934	0.377507	0.612689
Adgre1	3.81769	5.63774	2.9943	4.85691	0.372996	0.131983	0.391362	0.138607	4.9781	2.76398	5.50789	3.44676	4.82114	3.53239	5.81163	4.20498	4.95208	3.02689	5.6615	3.55489	4.67632	2.65394	5.56995	4.06414	-3.52752	-3.65839	-1.81865	-1.87121	-10.8284	-9.67783	4.5775e-09	2.41226e-08	1.24878e-07	2.66084e-07
Adgre4	1.88481	4.24386	0.340806	3.15556	0.28206	0.221704	0.489744	0.471425	3.82623	0.318047	4.17453	1.49139	3.10895	0.945075	4.09201	2.0428	2.9436	0.354033	4.57254	1.87756	2.74345	-0.253933	4.13635	2.12747	-5.13663	-7.19683	-2.36082	-2.84736	-9.73605	-8.29968	2.21023e-08	2.14425e-07	4.23674e-07	1.62911e-06
Adgre5	7.03526	8.12204	7.01533	8.48481	0.421353	0.170228	0.163015	0.154054	8.37611	6.8461	8.02964	6.79968	8.35289	6.91189	8.37031	7.52135	8.52442	7.19174	7.99609	6.58639	8.68583	7.11157	8.09215	7.23361	-2.12434	-2.76969	-1.08701	-1.46972	-6.53667	-8.82635	4.98394e-06	9.05875e-08	3.2311e-05	7.91512e-07
Adgrg1	2.65034	2.46127	2.63114	1.46066	0.493821	0.256274	0.502943	0.229913	1.40537	3.23153	2.60336	2.60336	1.28258	2.00602	2.65877	3.31266	1.35758	2.70396	2.09126	2.11753	1.79709	2.58305	2.49169	2.56782	1.15452	2.27915	0.207295	1.1885	0.771854	3.89409	0.450759	0.00115939	0.528558	0.00282179
Adgrg3	1.85391	1.55479	2.22674	1.10248	0.436078	0.519343	0.377679	0.250975	0.978708	2.17409	1.94542	1.93012	1.4522	1.7329	0.806946	2.33272	1.10311	2.62636	1.60398	1.27524	0.87589	2.37361	1.8628	1.87756	1.23383	2.17695	0.303143	1.12231	1.03754	3.80373	0.313964	0.00141109	0.390191	0.00335885
Adgrg5	1.05154	2.68808	1.52806	3.24034	0.4952	0.443936	0.183295	0.288912	2.95303	1.35929	3.23982	1.11503	3.03214	1.41414	2.77814	1.7273	3.51766	1.76782	2.17645	0.652382	3.45854	1.57098	2.55792	0.711445	-3.02747	-3.2433	-1.59811	-1.69746	-5.4863	-6.65177	3.96105e-05	4.0071e-06	0.00018566	1.99324e-05
Adgrg6	1.0158	-0.36149	2.22215	0.647105	1.03567	1.06971	0.360025	0.975506	1.48557	2.28837	-0.60866	-0.409322	1.1081	2.70424	-1.59136	1.447	0.737312	1.97747	0.996851	1.0093	-0.742558	1.91852	-0.242791	2.01623	2.55677	2.85853	1.35432	1.51528	2.16116	3.19541	0.0451865	0.00527994	0.0753053	0.010722
Adgrl1	4.48028	5.51872	5.53761	5.98654	0.511016	0.204776	0.133327	0.44728	5.47702	5.48276	5.71311	4.57862	5.76567	5.38152	5.48116	4.67461	6.23986	5.6	5.24755	3.74523	6.46363	5.68615	5.63304	4.92265	-2.0705	-1.36211	-1.04998	-0.445845	-4.53422	-2.07904	0.0002909	0.0530062	0.000987923	0.0824395
Adgrl2	2.91976	3.18887	2.5762	2.59956	0.24898	0.286327	0.262758	0.226112	2.78699	2.92566	2.92971	2.79032	2.50231	2.28806	3.56524	3.16198	2.78329	2.53864	3.25326	2.63513	2.32564	2.55242	3.00725	3.09162	-1.20722	-1.01933	-0.271689	-0.0276249	-1.48431	-0.137572	0.155964	0.892189	0.216413	0.918452
Adgrl4	-0.449638	0.654976	-0.781626	-0.622917	0.567823	0.254223	0.540433	0.410159	-0.0797129	-0.210827	0.93108	-1.24717	-0.532144	-1.25923	0.806946	0.0754298	-0.925445	-1.22693	0.402622	-0.217491	-0.954364	-0.42951	0.479258	-0.409322	-2.10683	-1.12851	-1.07507	-0.174416	-3.20333	-0.445767	0.00519068	0.66137	0.0115382	0.723312
Adh5	6.53715	6.07429	6.49417	6.13994	0.289359	0.22298	0.151695	0.112521	6.28817	6.38849	6.22187	6.73286	6.15946	6.71543	5.97898	6.44129	6.02812	6.403	6.28994	6.80243	6.08402	6.46978	5.80635	6.17202	1.37904	1.27794	0.463668	0.353817	3.28831	2.51573	0.00432085	0.0221775	0.00986147	0.0382348
Adi1	4.13091	4.3485	4.29166	4.60207	0.148768	0.129038	0.170859	0.128646	4.77429	4.22493	4.47868	3.94225	4.48763	4.5225	4.41748	4.30442	4.52208	4.11913	4.18406	4.15552	4.62429	4.30007	4.31377	4.12146	-1.15631	-1.24313	-0.209532	-0.313971	-1.70492	-2.67415	0.106345	0.0159789	0.156657	0.0286479
Adipor1	6.64195	7.10791	6.47536	7.10325	0.144037	0.0910631	0.0719631	0.09072	6.99478	6.38524	7.15366	6.50406	7.21224	6.5589	7.15323	6.84266	7.08013	6.49303	7.15344	6.63251	7.12585	6.46428	6.97132	6.58856	-1.38147	-1.54546	-0.466208	-0.628035	-5.00996	-6.74445	0.000106143	3.36596e-06	0.000421505	1.72105e-05
Adipor2	7.10494	6.99428	7.21054	7.12604	0.206379	0.108824	0.0459131	0.0583577	7.11326	7.14926	6.84821	6.96776	7.19208	7.25508	7.09877	7.36222	7.14563	7.20399	7.04977	6.91156	7.05318	7.23383	6.98039	7.17821	1.07964	1.06041	0.110546	0.0846276	1.09473	0.83622	0.288845	0.414588	0.363376	0.491894
Adk	5.14417	5.10454	5.24777	5.7995	0.331736	0.3625	0.114352	0.268927	6.05638	5.0851	5.51166	5.4246	5.52325	5.25226	5.29902	5.20377	5.61622	5.33773	4.8734	5.28251	6.00216	5.316	4.73409	4.66582	1.03789	-1.4664	0.0536479	-0.552281	0.287899	-3.07499	0.776892	0.00683941	0.82408	0.0135059
Adm	2.73366	1.73458	3.14559	1.87301	0.58531	0.205933	0.577582	0.215224	2.15957	3.89925	1.73121	1.96583	1.78642	2.9747	2.01946	2.7214	1.89419	2.51231	1.65057	3.38234	1.65187	3.19608	1.5371	2.86509	2.01884	2.40788	1.01353	1.26777	2.97965	4.04081	0.00838577	0.000843058	0.0174813	0.00213035
Adnp	4.13661	5.24343	5.74474	5.57999	1.10549	0.435605	0.297274	0.613236	5.10965	6.11403	4.76448	3.1276	4.99146	5.38721	5.19744	4.54886	6.10826	5.75944	5.18969	3.36255	6.11058	5.71829	5.8221	5.50742	-2.20327	1.12804	-1.13964	0.173819	-2.78714	0.478253	0.0126104	0.63854	0.0249521	0.703833
Adnp2	5.52481	5.1993	5.8334	5.25192	0.273276	0.0943307	0.0500105	0.0908805	5.14973	5.86827	5.10164	5.13239	5.33097	5.76758	5.31824	5.69762	5.32601	5.87604	5.15136	5.54497	5.20097	5.82173	5.22597	5.72425	1.25248	1.49702	0.324792	0.582092	2.7542	5.02522	0.0135146	0.000102804	0.0264555	0.00033152
Ado	5.71614	5.13216	5.78757	5.17803	0.103021	0.083323	0.133817	0.182914	4.96747	5.6017	5.06434	5.86451	5.24106	5.78029	5.20652	5.70708	5.10829	5.86886	5.20196	5.65112	5.39529	5.89943	5.05582	5.64187	1.49886	1.52945	0.58387	0.613008	5.43471	5.77658	4.40171e-05	2.20167e-05	0.000202942	8.61365e-05
Adora2a	5.72008	4.78038	6.03968	4.89121	0.21583	0.14032	0.0302801	0.17319	4.73962	6.04545	4.60826	5.58339	4.74975	6.04324	4.89846	6.01139	4.9927	5.99854	4.89119	5.53265	5.08277	6.0715	4.72361	5.75289	1.91693	2.22489	0.938797	1.15374	7.80414	9.82543	4.97996e-07	1.93393e-08	4.97778e-06	2.21315e-07
Adora2b	1.33812	-0.83311	1.06935	-2.22539	0.495814	0.5782	0.450383	1.24823	-2.28836	1.22177	-0.409322	1.38386	-3.96249	1.63898	-0.618395	1.3337	-1.19759	0.716787	-0.616914	1.92349	-1.45312	0.699856	-1.68781	0.711445	4.64152	10.017	2.2146	3.32437	4.95803	6.04067	0.000118364	1.30255e-05	0.000462028	5.48308e-05
Adpgk	6.97612	6.66956	7.25024	6.64706	0.162357	0.0555876	0.13407	0.101025	6.64758	7.12312	6.62131	6.97951	6.78021	7.14686	6.62692	7.08137	6.53576	7.38147	6.69271	6.74561	6.6247	7.34952	6.7373	7.09801	1.23687	1.51912	0.306696	0.603233	3.07036	6.02827	0.00690765	1.33479e-05	0.0147834	5.5982e-05
Adprh	5.85535	5.81527	5.73026	5.8956	0.117165	0.234688	0.110659	0.105065	5.84947	5.6136	5.52269	5.76792	6.00835	5.88007	6.03492	6.0261	5.7727	5.72189	5.97157	5.79236	5.95189	5.70548	5.73189	5.83502	1.02785	-1.12165	0.0396355	-0.165627	0.345962	-1.44891	0.7336	0.165492	0.785964	0.223628
Adprhl2	5.77408	5.15052	5.76158	5.19165	0.214687	0.0729729	0.0669003	0.153516	4.9781	5.76339	5.16014	5.74287	5.3045	5.70123	5.15246	5.78967	5.18164	5.72736	5.23365	6.04356	5.30238	5.85437	5.05582	5.52024	1.54364	1.4874	0.626334	0.572793	5.58185	5.15683	3.26101e-05	7.81098e-05	0.000158148	0.000261648
Adprm	4.87894	4.02861	4.44696	4.23926	0.263811	0.238513	0.142022	0.139291	4.42136	4.65596	4.2939	5.02944	4.0923	4.41309	4.08024	4.64685	4.25933	4.34622	4.02411	5.17365	4.18406	4.37258	3.7162	4.66582	1.81499	1.15302	0.859958	0.205418	5.75862	1.38809	2.28246e-05	0.182968	0.000116574	0.243899
Adrb2	4.79345	5.34124	4.16158	5.13695	0.158124	0.0796132	0.174959	0.109415	5.0787	4.00293	5.42247	4.72395	5.12202	4.02375	5.25371	4.98983	5.05183	4.35289	5.29574	4.83856	5.29523	4.26677	5.39305	4.62146	-1.45509	-1.96418	-0.541111	-0.973929	-5.03019	-8.54593	0.000101738	1.42711e-07	0.000407974	1.15786e-06
Adrm1	6.93155	6.3252	7.13032	6.40491	0.126659	0.1242	0.0794014	0.132931	6.2645	7.03438	6.15889	6.90377	6.51877	7.09745	6.44623	7.11405	6.31824	7.20762	6.38621	6.82192	6.51814	7.18182	6.30946	6.88647	1.52194	1.65349	0.60591	0.725517	6.11682	7.32464	1.12152e-05	1.16042e-06	6.38269e-05	6.82448e-06
Adsl	6.78606	5.66659	7.11839	5.77197	0.241488	0.172842	0.0678338	0.125895	5.74306	7.04977	5.40786	6.75344	5.86798	7.07414	5.75742	7.07499	5.60568	7.15528	5.73746	6.48827	5.87118	7.19439	5.7636	6.82755	2.16986	2.54312	1.11761	1.3466	9.23806	11.1867	4.7279e-08	2.8028e-09	7.85735e-07	4.59686e-08
Adss	7.62247	6.77916	7.71636	6.77182	0.225854	0.159126	0.0588008	0.0735334	6.72453	7.63928	6.95188	7.82028	6.88133	7.7017	6.71212	7.42168	6.73537	7.76026	6.86059	7.81576	6.74605	7.7642	6.59206	7.43215	1.79394	1.92459	0.843132	0.944551	7.56058	8.46235	7.62392e-07	1.6372e-07	6.98554e-06	1.29918e-06
Adssl1	1.6731	3.25522	0.958152	2.57169	0.297958	0.224661	0.220212	0.401198	2.51318	0.735608	3.33436	1.59522	3.05801	1.08729	3.47726	2.09778	2.63296	0.811317	3.26352	1.40025	2.08262	1.1984	2.94573	1.59916	-2.95876	-3.08946	-1.56499	-1.62735	-7.10873	-6.25247	1.71557e-06	8.60737e-06	1.35588e-05	3.84215e-05
Aebp1	2.46563	-2.46973	3.45274	-1.85068	0.543815	1.01093	0.30272	0.807669	-1.53263	3.0619	-3.0502	2.53778	-1.10275	3.39783	-0.958127	2.50482	-2.98711	3.57614	-2.86261	1.74881	-1.78022	3.77511	-3.00796	3.07113	30.1057	38.9134	4.91197	5.28219	7.95226	9.97523	3.85834e-07	1.54909e-08	4.03569e-06	1.83067e-07
Aebp2	7.74135	7.18727	8.25715	7.39758	0.268025	0.116468	0.087072	0.0583232	7.38369	8.26467	7.35484	7.89072	7.33171	8.33646	7.09565	7.35206	7.40218	8.13427	7.12344	7.94154	7.47276	8.2932	7.17515	7.78106	1.46835	1.81433	0.554196	0.859437	4.78699	7.39477	0.00016981	1.02341e-06	0.000628622	6.16649e-06
Aen	7.31934	5.68895	7.67164	5.76874	0.137556	0.0906283	0.0711008	0.203548	5.8028	7.57648	5.59626	7.25236	6.04317	7.70654	5.68631	7.31978	5.60341	7.66257	5.81244	7.51082	5.6256	7.74099	5.6608	7.19439	3.09389	3.73615	1.62942	1.90155	15.1363	17.7311	2.53226e-11	1.98424e-12	3.48034e-09	2.31114e-10
Aes	6.02875	7.35725	5.71428	7.58771	0.251222	0.131556	0.12299	0.201254	7.40646	5.56326	7.20125	5.8523	7.57461	5.86392	7.5084	6.36664	7.49834	5.72446	7.31105	5.82353	7.87143	5.70548	7.40828	6.07254	-2.5105	-3.6661	-1.32797	-1.87425	-10.2077	-14.3	1.10308e-08	6.24428e-11	2.45887e-07	2.38393e-09
AF067061	0.245764	-0.0184537	-1.66351	-0.834513	0.508122	0.935598	1.00819	0.456168	-0.427367	-0.408707	0.138704	0.3355	-0.892279	-2.65636	1.23801	0.486459	-0.565283	-2.27131	-0.616914	0.652382	-1.45312	-1.31764	-0.833612	-0.491284	1.24474	-1.78275	0.315845	-0.834103	0.704776	-1.40054	0.490458	0.179274	0.566411	0.239427
Afap1	2.85117	3.77487	3.27484	4.28014	0.568627	0.271973	0.142824	0.441322	3.93697	3.40141	3.38944	2.30623	3.86272	3.0697	4.02685	3.29802	4.62136	3.31207	3.81973	2.41619	4.69949	3.31618	3.86345	3.38425	-1.91248	-1.97965	-0.935443	-0.985243	-3.51745	-4.12534	0.00262955	0.000701909	0.00647413	0.00181267
Afdn	3.39054	3.1905	3.86989	3.30277	0.304008	0.0365515	0.330355	0.158149	3.28222	3.85338	3.22717	3.61061	3.49482	4.33798	3.21635	3.34149	3.32429	3.58905	3.16379	2.97961	3.10973	3.69916	3.1547	3.63045	1.13824	1.47451	0.186811	0.560239	1.00642	3.26428	0.32827	0.00455112	0.405295	0.00944302
Aff1	7.76312	8.31231	7.75198	8.26475	0.383469	0.0886895	0.141423	0.130271	8.3395	7.82745	8.22235	7.5335	8.08495	7.54007	8.31227	7.98103	8.37843	7.81347	8.28161	7.35612	8.2561	7.82693	8.43299	8.1818	-1.46276	-1.42684	-0.548688	-0.512825	-3.70317	-3.45996	0.00175608	0.00297919	0.00460537	0.00650245
Aff3	6.97628	7.67356	6.70985	7.58993	0.505593	0.219696	0.172959	0.182859	7.44539	6.94602	7.36642	6.6198	7.42476	6.57019	7.81724	7.36865	7.79047	6.59157	7.66456	6.46579	7.69911	6.73161	7.84601	7.45088	-1.62088	-1.841	-0.696782	-0.880491	-3.6029	-4.55725	0.00218396	0.000276918	0.00554216	0.00079756
Aff4	6.77905	7.80811	6.84471	7.69944	0.23903	0.100882	0.0688217	0.165225	7.75322	6.92369	7.83159	6.75182	7.52736	6.75598	7.66257	6.62673	7.90419	6.84453	7.84315	6.61257	7.61299	6.85465	7.89512	7.1251	-2.04012	-1.80845	-1.02865	-0.854755	-8.77651	-7.29182	9.81403e-08	1.23097e-06	1.37497e-06	7.17188e-06
Afg3l1	5.85776	5.70621	5.99808	5.68719	0.163912	0.111693	0.0138034	0.124112	5.51423	5.98416	5.55931	5.72967	5.80952	6.00949	5.81815	6.02785	5.71748	5.98828	5.6869	5.70564	5.70754	6.01039	5.76046	5.96787	1.10998	1.24112	0.150532	0.31164	1.50802	3.14027	0.14984	0.00594519	0.209141	0.0119251
Afg3l2	6.55108	5.81354	6.82874	5.89924	0.0963049	0.0329649	0.0461003	0.057475	5.82353	6.81007	5.76598	6.57201	5.90754	6.77268	5.84209	6.67568	5.96325	6.85934	5.82199	6.45311	5.90264	6.87287	5.82411	6.50351	1.66707	1.905	0.737313	0.929787	9.20302	11.6559	4.99313e-08	1.50155e-09	8.15999e-07	2.78505e-08
Afmid	3.38151	3.98671	3.63576	3.99601	0.328842	0.307528	0.333055	0.207855	3.86835	3.80632	3.544	3.06077	4.0923	3.14054	4.1864	3.33542	3.78415	3.74447	4.01249	3.28911	4.23924	3.85169	4.20393	3.84072	-1.54387	-1.27567	-0.626551	-0.35125	-3.13146	-1.83288	0.00605886	0.084327	0.0132116	0.123996
Afp	1.66138	0.0484766	1.70484	0.834324	0.879893	0.608475	0.137253	0.259809	1.06991	1.53902	0.563515	2.17863	0.866631	1.68584	0.234887	1.27524	0.934978	1.72119	0.229116	2.56982	0.465777	1.87333	-0.833612	0.621807	3.16444	1.80862	1.66195	0.854886	3.90075	2.32869	0.00114273	0.0324191	0.00319028	0.0534896
Aftph	7.39307	7.44987	7.16861	7.29065	0.275508	0.0967271	0.0845714	0.0999972	7.39928	7.24668	7.58891	7.5668	7.32004	7.22351	7.37112	7.04704	7.28414	7.144	7.43867	7.65664	7.15915	7.06025	7.40079	7.30181	-1.04017	-1.08803	-0.0568188	-0.121723	-0.480637	-1.03126	0.636879	0.316814	0.699645	0.391115
Aga	2.38603	2.35684	1.76658	2.33399	0.181627	0.191262	0.0270386	0.381695	2.69174	1.7804	2.55439	2.4021	1.81733	1.78978	2.43372	2.35318	2.53493	1.76782	2.33615	2.6152	2.29194	1.72834	2.10311	2.17364	1.03154	-1.48759	0.0447944	-0.572981	0.234756	-2.80707	0.817192	0.012092	0.857254	0.0223949
Agap1	1.16356	1.38489	0.424882	0.846028	0.683472	0.725502	1.00326	0.761737	1.06991	0.92322	0.356191	0.435421	1.73028	1.41414	1.40711	1.87493	0.67584	-0.904654	1.97138	0.744724	-0.0919169	0.266827	1.80486	1.59916	-1.18369	-1.37256	-0.243289	-0.456866	-0.524297	-0.851086	0.606816	0.406507	0.674106	0.483935
Agap2	5.44129	6.24138	5.6477	6.3804	0.510666	0.238636	0.162422	0.382448	5.87733	5.48767	6.00623	5.34236	6.30063	5.53106	6.38083	5.83814	6.60289	5.81483	6.07531	4.75815	6.74076	5.75723	6.50315	5.8265	-1.74624	-1.66123	-0.804255	-0.732249	-3.6564	-3.35782	0.00194408	0.00371758	0.00501933	0.00788252
Agap3	5.27955	5.47283	5.55539	5.74458	0.261851	0.2188	0.0764712	0.213467	5.54189	5.52089	5.17685	5.01317	5.63595	5.5665	5.68631	5.63651	5.76728	5.47777	5.45475	5.19415	6.03321	5.65641	5.5734	5.27438	-1.14227	-1.13827	-0.191902	-0.186842	-1.3436	-1.33899	0.196673	0.198141	0.263278	0.260797
Agbl3	1.17741	1.7374	1.18217	1.86864	0.75466	0.215292	0.413269	0.0525116	1.92142	1.07811	1.91852	1.78738	1.88781	1.08729	1.62442	0.0754298	1.86825	1.76782	1.48984	1.40025	1.79709	0.795447	1.91683	1.44659	-1.51581	-1.6152	-0.600089	-0.69171	-1.96937	-2.33698	0.0653674	0.0318839	0.103491	0.0526869
Agbl5	3.51645	4.48612	3.81605	4.53176	0.699487	0.25605	0.120131	0.213736	4.30681	3.80404	4.28229	3.12482	4.3967	3.65088	4.52627	4.09374	4.75298	3.89532	4.30326	2.72938	4.67057	3.91396	4.83266	4.11788	-1.97769	-1.6327	-0.983816	-0.707262	-4.05325	-3.05765	0.000820617	0.00709828	0.00240276	0.0139449
Ager	0.502141	2.49908	0.654721	3.00553	0.286599	0.253746	0.589363	0.395148	2.4786	-0.210827	2.7193	0.906434	3.01635	0.945075	2.63961	0.486459	3.4331	1.08919	2.14572	0.247801	3.09408	0.795447	2.49169	0.367871	-3.98172	-5.06417	-1.99339	-2.34033	-6.26679	-7.84516	8.37148e-06	4.6388e-07	4.99165e-05	3.15831e-06
Agfg1	8.3282	7.1422	8.54662	7.27584	0.164286	0.14669	0.0511896	0.0785938	7.28493	8.54952	7.34595	8.42239	7.17117	8.47762	7.12979	8.1139	7.36187	8.55837	7.09438	8.48562	7.28538	8.60097	6.99868	8.29087	2.27492	2.41276	1.18582	1.27069	11.8362	12.6518	1.18753e-09	4.2535e-10	4.57594e-08	1.04022e-08
Agfg2	2.96709	4.05253	2.91102	3.93805	0.3353	0.203734	0.161744	0.180127	3.68688	2.69984	3.77406	2.98007	4.07142	3.04788	4.08024	3.24812	3.92793	3.02689	4.26383	2.49227	4.06595	2.86945	4.09201	3.14788	-2.13627	-2.03159	-1.0951	-1.02261	-6.45539	-5.98427	5.82045e-06	1.45595e-05	3.67124e-05	6.03456e-05
Aggf1	6.45517	6.12042	6.53803	6.08612	0.083212	0.0335762	0.0974023	0.119346	6.25264	6.47721	6.12717	6.47664	6.06401	6.59487	6.12687	6.39749	5.96872	6.43627	6.15388	6.38293	6.05913	6.64376	6.07378	6.56364	1.26109	1.36745	0.334668	0.451485	3.79851	5.1324	0.0014272	8.21835e-05	0.00385903	0.000273113
Agk	4.69466	3.90235	4.99796	4.13781	0.0579694	0.0316622	0.0383878	0.174181	4.35009	5.03498	3.92056	4.75641	3.9344	4.94416	3.89697	4.70772	4.18102	5.00905	3.93175	4.61664	4.08572	5.00367	3.86013	4.69785	1.73166	1.81077	0.792154	0.856602	7.64347	8.77251	6.58946e-07	9.87744e-08	6.18617e-06	8.46711e-07
Agl	3.04522	4.27127	2.8844	4.30826	0.171411	0.25537	0.274789	0.145549	4.27112	2.53738	4.16072	2.85543	4.13656	2.81431	4.35942	3.14223	4.48647	3.17724	3.98634	2.95303	4.33887	3.00866	4.57862	3.2302	-2.3482	-2.68177	-1.23156	-1.42319	-7.52731	-8.58094	8.08549e-07	1.34769e-07	7.35453e-06	1.09876e-06
Ago1	6.14333	7.23497	6.27746	7.27146	0.401666	0.136044	0.0196891	0.151177	7.32634	6.26974	7.06237	5.86451	7.06589	6.3058	7.36222	6.55801	7.42406	6.27375	7.19242	5.73993	7.26954	6.26054	7.32288	6.41086	-2.13158	-1.99183	-1.09192	-0.994093	-7.22567	-6.57883	1.3871e-06	4.6002e-06	1.13953e-05	2.23727e-05
Ago2	8.25495	8.41555	8.8952	8.46111	0.475268	0.130148	0.11741	0.286861	8.26087	8.91459	8.29701	8.02162	8.20547	8.75677	8.39059	8.58598	8.82599	8.86888	8.37361	7.7017	8.55212	9.04054	8.60097	8.71051	-1.11749	1.35062	-0.160264	0.433622	-0.858819	2.31604	0.402344	0.0332515	0.48123	0.0546923
Ago3	5.00872	5.88153	5.69088	5.81077	0.475054	0.308187	0.177488	0.19831	5.68405	5.91125	6.16202	5.16603	5.72403	5.75141	5.45621	4.44395	6.10673	5.58799	5.86769	4.85869	5.72828	5.51285	6.04019	5.56622	-1.85167	-1.08599	-0.88883	-0.119009	-4.47493	-0.617371	0.000330303	0.545141	0.0011016	0.618543
Ago4	2.45712	4.0025	1.90475	3.60992	0.154138	0.231324	0.282897	0.292511	3.63074	1.92834	3.77406	2.24805	3.33102	1.7329	3.84258	2.54576	4.00838	2.29432	4.136	2.43844	3.46956	1.66343	4.25735	2.59625	-2.93444	-3.25634	-1.55309	-1.70325	-8.44947	-8.30321	1.67236e-07	2.13164e-07	2.07444e-06	1.62312e-06
Agpat1	5.71434	5.92173	5.9917	6.04691	0.405969	0.230393	0.123887	0.183073	5.78571	6.12288	5.58229	5.40992	6.14799	5.82709	6.06818	6.06312	6.05884	6.0327	5.97377	5.31858	6.1951	5.98416	6.06269	6.06575	-1.15699	-1.03826	-0.210377	-0.0541674	-1.24494	-0.323618	0.22998	0.750159	0.300119	0.800294
Agpat2	3.68066	3.39651	3.72522	3.65283	0.192745	0.28611	0.156439	0.174523	3.45327	3.60516	2.98929	3.73099	3.69533	3.843	3.63652	3.8739	3.86812	3.57614	3.544	3.41411	3.5946	3.87657	3.41624	3.70363	1.21196	1.05446	0.277343	0.0765065	1.74621	0.506716	0.0987507	0.618839	0.146823	0.686577
Agpat3	6.29635	6.27507	6.77646	6.36048	0.285327	0.0884094	0.116326	0.110344	6.22755	6.61828	6.18566	6.21755	6.38269	6.88286	6.34295	6.6615	6.33761	6.7642	6.21299	5.97472	6.49405	6.84051	6.35869	6.33162	1.01476	1.33442	0.0211383	0.416208	0.172071	3.39464	0.865406	0.00343258	0.896926	0.0073485
Agpat4	4.42608	3.92809	4.72503	3.67403	0.268975	0.147963	0.128498	0.0640243	3.63875	4.58721	3.73261	4.43824	3.62514	4.89742	4.09201	4.78513	3.66551	4.71837	3.93685	4.33815	3.76671	4.69711	3.95089	4.14281	1.42058	2.07439	0.506481	1.05269	3.71758	7.77827	0.00170189	5.20844e-07	0.00448788	3.47668e-06
Agpat5	5.78898	3.88603	5.8932	3.77484	0.494533	0.236805	0.140879	0.148875	3.88253	5.72748	4.15222	6.14263	3.82888	6.0501	3.57651	5.52457	3.83341	5.95853	3.88988	6.26144	3.55452	5.83669	3.92551	5.22729	3.75532	4.32107	1.90894	2.11139	9.17293	10.2195	5.23326e-08	1.08437e-08	8.48182e-07	1.37822e-07
Agpat9	2.41066	3.36397	1.02091	2.92353	0.274364	0.205741	1.02426	0.302352	3.14916	0.819921	3.07774	2.06894	2.6542	-0.225421	3.44298	2.72839	3.21912	2.24766	3.37444	2.36017	2.67167	1.24147	3.56071	2.48516	-1.93476	-3.74588	-0.952153	-1.90531	-3.60859	-5.5886	0.00215707	3.21661e-05	0.00548506	0.000120036
Agps	6.30281	6.35483	6.425	6.26253	0.377936	0.14551	0.111047	0.0993202	6.35699	6.5345	6.51662	6.56954	6.31433	6.50523	6.16278	5.79078	6.24978	6.31325	6.37085	6.60588	6.12902	6.34703	6.36907	6.24506	-1.03671	1.11898	-0.0520091	0.162186	-0.355962	1.11113	0.726232	0.281924	0.77967	0.353925
Agrn	4.8187	5.06545	4.86237	5.07088	0.287819	0.260063	0.229028	0.311395	4.88883	5.09074	4.70947	4.55131	5.53172	5.02325	5.33065	5.09068	4.87436	4.62553	5.0815	4.58943	4.9886	4.70994	5.14018	5.04338	-1.18998	-1.15599	-0.250935	-0.209127	-1.3892	-1.17058	0.182634	0.257857	0.247303	0.328147
Agtpbp1	5.11966	5.39163	5.37625	5.32108	0.175156	0.115022	0.0888781	0.0943652	5.37842	5.50477	5.51166	5.08596	5.18129	5.30016	5.23577	4.88965	5.3779	5.35272	5.42276	5.21133	5.3467	5.34733	5.39634	5.29169	-1.21049	1.03951	-0.275596	0.0558978	-2.6437	0.544266	0.0170249	0.5933	0.0322656	0.662791
Agtrap	4.02421	4.97077	3.7463	5.01551	0.213664	0.321384	0.192856	0.156991	4.9955	3.5309	5.25174	3.83314	4.82773	3.9446	5.23577	4.33046	5.02807	3.64146	4.62146	3.97017	5.21075	3.86824	4.7741	3.96306	-1.90852	-2.40894	-0.932458	-1.2684	-5.77318	-7.66437	2.21675e-05	6.35254e-07	0.000113556	4.10481e-06
Ahctf1	7.74839	7.6401	8.20214	7.64876	0.189855	0.0933594	0.0627962	0.139438	7.73286	8.27232	7.69085	7.87217	7.60369	8.21851	7.50587	7.47715	7.7849	8.12085	7.71402	7.75744	7.47357	8.19686	7.64966	7.8868	1.07824	1.46768	0.108675	0.553542	1.03616	5.26639	0.314588	6.2235e-05	0.390719	0.000214483
Ahcy	6.9907	6.35476	7.04761	6.47099	0.177804	0.188412	0.0646627	0.121665	6.4792	7.02923	6.16155	6.9899	6.63908	7.10819	6.47986	7.10097	6.36634	7.08835	6.54881	7.13178	6.39934	6.96468	6.22881	6.74014	1.55313	1.49133	0.635182	0.576598	5.67591	5.15655	2.69577e-05	7.81553e-05	0.000133999	0.000261736
Ahcyl1	7.22948	6.80867	7.38045	6.77521	0.0257975	0.0721988	0.0585377	0.0789206	6.87863	7.33342	6.87198	7.26559	6.70467	7.33234	6.86193	7.23057	6.79395	7.45279	6.71877	7.21125	6.72361	7.40327	6.78199	7.21053	1.33865	1.52136	0.420782	0.605364	5.29525	7.60782	5.86323e-05	7.01518e-07	0.000258366	4.46994e-06
Ahcyl2	5.70716	6.08618	6.28753	6.15114	0.447456	0.181519	0.136023	0.0917271	6.02785	6.40885	5.81576	5.45301	6.2487	6.3927	6.15946	5.95158	6.15419	6.12913	6.20618	5.22403	6.17382	6.21945	6.16332	6.20001	-1.30429	1.09928	-0.383269	0.136561	-2.30223	0.829024	0.0341828	0.418537	0.0591718	0.496023
Ahdc1	3.46843	5.31851	4.06035	5.52692	0.973008	0.502753	0.143568	0.402173	5.15615	3.95606	4.63564	2.94573	5.20857	3.91751	5.6525	4.35009	5.80452	4.18665	5.24846	2.36017	5.93845	4.18119	5.73746	4.21773	-3.64458	-2.75176	-1.86575	-1.46035	-5.23547	-4.45825	6.63461e-05	0.000342342	0.000286119	0.000964129
Ahi1	4.74304	3.9204	5.02797	4.08679	0.0619151	0.219867	0.196087	0.172861	4.15185	4.88254	3.92551	4.75936	4.22573	4.85713	3.94672	4.74043	4.13528	5.09948	3.63652	4.66158	3.8343	5.27271	4.17282	4.8108	1.76483	1.91192	0.819527	0.935026	6.07154	7.28806	1.22579e-05	1.23933e-06	6.8652e-05	7.21444e-06
Ahnak	5.86691	7.86863	6.19566	7.96877	0.621422	0.0542153	0.158798	0.437616	7.64132	6.2202	7.81026	5.75391	7.63116	6.40031	7.90223	6.22981	8.55837	6.02232	7.83644	5.04096	8.04422	6.1398	7.92559	6.44297	-4.01439	-3.41905	-2.00518	-1.7736	-8.30475	-7.37151	2.12618e-07	1.06688e-06	2.5105e-06	6.36424e-06
Ahr	4.7818	4.28896	4.94918	4.08212	0.271203	0.238542	0.232373	0.295231	4.09172	5.2012	4.12319	4.45412	4.38525	5.08624	4.2099	4.66879	4.17133	4.79933	4.64268	4.96092	3.68019	4.70994	4.18008	5.04338	1.40081	1.81411	0.486256	0.859264	2.79067	4.94873	0.012517	0.000120703	0.0247816	0.000381542
Ahrr	2.11697	2.88384	1.66408	2.33647	0.322594	0.128761	0.171567	0.326886	2.51318	1.53902	2.80694	2.17863	2.60801	1.83611	3.01175	2.41716	2.35227	1.49574	2.97272	1.65963	1.87241	1.78547	2.74397	2.21248	-1.70281	-1.61441	-0.767917	-0.69101	-4.01907	-3.24853	0.000883778	0.00470853	0.00255665	0.00971681
Ahsa1	7.58924	6.53444	7.69268	6.66332	0.202418	0.131031	0.165342	0.270153	6.93965	7.64723	6.55534	7.57034	6.84557	7.93765	6.5522	7.64306	6.38802	7.59693	6.67325	7.81576	6.48006	7.58891	6.35699	7.3278	2.07668	2.04162	1.05428	1.02972	7.66413	7.48178	6.35523e-07	8.76492e-07	6.02389e-06	5.3996e-06
Ahsa2	5.69828	5.26874	5.54971	5.1759	0.849499	0.293098	0.254709	0.22983	5.07623	5.49525	5.59752	6.23672	5.46601	5.91962	4.95036	4.79726	4.92864	5.44239	5.41879	6.58578	5.23274	5.34159	5.10829	5.17337	1.35063	1.29495	0.433632	0.372898	1.44948	1.2453	0.165334	0.22985	0.227281	0.297267
AI314180	7.1868	7.05179	7.29391	6.90948	0.207045	0.110568	0.0747456	0.14034	6.88978	7.37821	7.13475	7.29459	6.94959	7.33514	6.92267	6.91474	7.06792	7.22507	7.1525	7.39034	6.73063	7.23721	6.99723	7.14753	1.09824	1.30538	0.135188	0.38447	1.23397	3.5066	0.233939	0.0026923	0.304418	0.00595382
AI413582	3.19575	3.56884	2.97299	3.55326	0.227625	0.142008	0.0328185	0.0896096	3.47302	2.97207	3.72157	3.23112	3.50042	2.92939	3.60741	3.36839	3.56504	3.00827	3.37995	3.31842	3.67458	2.98222	3.56644	2.86509	-1.27844	-1.48991	-0.354386	-0.575222	-2.70667	-4.32183	0.0149298	0.000459076	0.0288276	0.0012509
AI427809	-1.9379	0.00265682	-1.81525	-0.0482624	1.81084	0.434709	0.674346	0.357752	-0.194958	-0.887464	0.563515	-0.0704165	0.432737	-1.74765	0.117573	-0.801372	-0.0215061	-2.27131	-0.261707	-3.96249	-0.409322	-2.35458	-0.408754	-2.91733	-3.75809	-3.40499	-1.91	-1.76765	-3.1193	-2.94989	0.00621917	0.00893474	0.0134799	0.017122
AI467606	5.19543	6.70598	4.45224	6.98359	0.266968	0.150408	0.0984454	0.135299	7.15657	4.4258	6.87287	5.10911	6.88252	4.48999	6.75365	5.43424	6.86955	4.56252	6.68449	5.38159	7.02572	4.33063	6.5129	4.85679	-2.83349	-5.78234	-1.50258	-2.53165	-12.0655	-19.2589	8.84769e-10	5.16065e-13	3.83605e-08	1.07467e-10
AI480526	2.82797	4.8742	2.71128	5.06613	0.552459	0.303516	0.47771	0.697364	4.0299	2.43771	5.19094	3.42609	5.29995	2.17863	4.91907	2.59478	5.40178	3.13762	4.46032	2.1781	5.53287	3.09115	4.92646	3.1129	-4.19557	-5.05254	-2.06887	-2.33701	-5.73605	-6.42007	2.38831e-05	6.22816e-06	0.000120947	2.90662e-05
AI504432	7.13871	6.83323	7.68261	6.7386	0.843454	0.476791	0.168095	0.178347	6.71766	7.85043	7.41454	8.07296	6.80337	7.78006	6.26654	6.09826	6.9286	7.62719	6.93276	7.48615	6.50475	7.47276	6.71906	6.89749	1.23684	1.92389	0.306662	0.944025	1.00873	3.09489	0.327196	0.00655372	0.404187	0.013009
AI506816	8.93073	7.86677	9.4364	7.87008	0.265196	0.112039	0.0833065	0.203273	7.75848	9.33539	7.70699	8.78722	8.17341	9.40873	7.95355	9.23095	7.79781	9.52877	7.93436	8.64264	7.75061	9.47271	7.87217	9.06212	2.09074	2.96173	1.06401	1.56644	8.26898	12.133	2.2571e-07	8.12065e-10	2.63341e-06	1.72587e-08
AI597479	4.88535	4.69363	4.9042	4.74049	0.18126	0.0992908	0.0648058	0.147219	4.93744	5.00098	4.73174	4.84163	4.60327	4.87268	4.81645	4.7189	4.76365	4.86419	4.60645	5.14351	4.65762	4.87895	4.61988	4.83736	1.14393	1.11798	0.193995	0.1609	1.73721	1.4632	0.100364	0.16159	0.148964	0.21911
AI606181	4.4987	4.23474	4.29978	4.20617	0.467864	0.0839471	0.294553	0.430671	3.59009	4.11296	4.2939	4.70144	4.24628	3.98716	4.11088	3.85632	4.42566	4.58776	4.25689	4.94906	4.56267	4.51125	4.27727	4.48798	1.19452	1.08168	0.256429	0.113276	1.11	0.488074	0.282397	0.63171	0.356014	0.697703
AI662270	7.48269	6.54152	7.065	6.35639	0.675325	0.349885	0.169709	0.369263	6.83421	7.01694	7.02923	7.9459	6.45986	7.31465	6.31507	6.87131	6.08909	6.99117	6.55918	8.1768	6.04239	6.93725	6.26258	6.93676	1.9199	1.63366	0.94103	0.708109	3.55283	2.67999	0.00243501	0.0157853	0.00605624	0.0283673
AI837181	6.08296	6.15616	5.79521	6.30391	0.315825	0.188884	0.069514	0.180943	6.06799	5.72517	5.97813	5.78131	6.41609	5.79877	6.42255	6.49441	6.26013	5.88914	6.12736	5.89975	6.47143	5.76775	6.09661	6.15636	-1.05187	-1.42261	-0.0729622	-0.508539	-0.512838	-3.56812	0.61464	0.00235544	0.680326	0.0052906
AI839979	-1.16178	0.0646039	0.164507	0.190453	0.761081	0.602637	0.430266	0.64651	-0.617263	0.735608	0.474193	-1.24717	0.497564	-0.0575712	0.346951	-1.10772	0.877734	0.233925	-0.830291	-2.07536	0.00377655	-0.253933	0.267562	-0.216856	-2.37592	1.00097	-1.24849	0.00139675	-2.59351	0.00350324	0.0188928	0.997245	0.0353031	0.998335
AI846148	3.7836	3.74822	3.84572	4.02336	0.137242	0.114511	0.186183	0.219068	3.762	3.68353	3.591	3.60547	3.92308	3.73031	3.84258	3.93729	4.19387	4.09817	3.73639	3.81652	4.2145	3.87088	3.82291	3.77511	1.02636	-1.12321	0.0375436	-0.167631	0.267225	-1.25229	0.792499	0.227358	0.837339	0.29457
AI847159	-1.83098	0.37803	-2.43813	1.03412	1.90582	0.491285	1.05994	0.28279	1.02368	-1.68781	0.93108	-0.227198	0.866631	-1.74765	-0.133425	-3.96189	0.810093	-3.96249	0.636308	-0.217491	1.43607	-2.35458	0.0781563	-2.91733	-4.63465	-11.0056	-2.21246	-3.46016	-3.4208	-5.11271	0.00324332	8.56265e-05	0.00773623	0.000283237
AI854703	0.0869481	-0.46824	0.89139	0.597491	0.535514	0.228045	0.465274	0.298895	0.237967	0.423369	-0.60866	0.3355	0.497564	1.53542	-0.133425	-0.591656	0.934978	0.811317	-0.616914	0.652382	0.719456	0.795447	-0.513962	-0.0484331	1.46089	1.23359	0.54685	0.302867	1.46462	1.02983	0.161206	0.317466	0.222697	0.391745
AI987944	4.13598	4.49668	4.29694	4.45027	0.763206	0.382749	0.143716	0.327297	4.62362	4.45278	4.94132	4.87594	4.70994	4.36982	4.03527	3.19009	4.48886	4.23826	4.62495	4.61578	3.97868	4.12688	4.38516	3.86212	-1.29004	-1.1205	-0.36742	-0.164144	-1.27722	-0.583375	0.21863	0.567272	0.287876	0.639379
Aicda	-0.730798	-0.133119	-1.63893	-0.34114	0.990624	0.489143	0.536589	0.52131	0.237967	-1.22654	0.474193	0.0715518	-0.075387	-1.74765	-0.133425	-0.196384	-0.925445	-1.22693	-0.723613	-0.650457	-0.601694	-2.35458	-0.149631	-2.1479	-1.45333	-2.50157	-0.539362	-1.32283	-1.19727	-2.60968	0.247568	0.0182704	0.319101	0.0321935
Aida	7.38711	7.39447	6.7086	7.26066	0.149652	0.0876975	0.111852	0.198231	7.46447	6.80392	7.37384	7.58571	7.39414	6.80694	7.50379	7.23969	7.06328	6.6149	7.40828	7.41003	7.12076	6.60863	7.29197	7.31302	-1.00508	-1.46556	-0.00730992	-0.551453	-0.0661833	-5.01098	0.948001	0.000105916	0.959874	0.000340756
Aif1	1.22109	1.47006	-0.0173567	0.46867	0.679519	0.297821	0.243436	0.629799	0.978708	-0.210827	1.27106	1.59522	1.01645	0.103837	1.37412	0.389203	-0.247646	-0.229264	1.91231	1.92349	0.127165	0.266827	1.32274	0.976437	-1.20043	-1.43364	-0.263553	-0.519686	-0.816003	-1.23802	0.425743	0.232471	0.504432	0.300205
Aifm1	5.00191	4.80021	5.11467	4.82382	0.109946	0.025602	0.0509062	0.174892	5.06472	5.16637	4.82477	5.15505	4.81645	5.14823	4.7759	5.00671	4.76365	5.0851	4.81973	4.9356	4.65045	5.05898	4.78043	4.9103	1.15071	1.21859	0.202524	0.285209	2.01619	2.89058	0.0598028	0.0101346	0.0958072	0.0191476
Aifm2	0.5511	0.517986	0.457916	0.485189	0.397837	0.349221	0.36004	0.188209	0.487562	0.423369	0.810209	0.3355	0.703136	0.469206	0.806946	1.14752	0.506352	0.909598	0.108887	0.353505	0.243707	0.0294888	0.345902	0.367871	1.04572	-1.02495	0.0644914	-0.0355468	0.225368	-0.124429	0.82437	0.90243	0.862723	0.926399
Aig1	3.86661	2.74785	4.18661	2.85818	0.244981	0.0483189	0.207252	0.2504	2.72429	3.9464	2.78302	4.18102	3.05801	4.09623	2.69797	3.94093	2.57216	4.28727	2.79502	3.68009	3.07825	4.41652	2.71539	3.66442	2.1765	2.51748	1.12201	1.33198	6.56636	8.28626	4.71045e-06	2.19283e-07	3.09467e-05	1.66143e-06
Aim1	6.96636	7.14778	6.60522	7.04179	0.292344	0.143511	0.123472	0.116945	7.14999	6.7157	6.96183	6.72024	7.10566	6.68556	7.31052	7.27203	7.02798	6.57641	7.17449	6.71229	6.88351	6.44321	7.14427	7.16087	-1.13401	-1.35305	-0.181431	-0.43622	-1.39908	-3.36747	0.179704	0.00364073	0.243887	0.00773986
Aim1l	1.68673	1.30165	1.92273	1.253	0.23162	0.310304	0.362187	0.194611	1.40537	2.13814	1.27106	1.49139	1.06747	1.41414	1.45425	1.63441	1.10311	2.22014	0.882037	2.02196	1.43607	1.91852	1.59925	1.59916	1.31141	1.5952	0.391117	0.673734	1.63701	2.93351	0.119937	0.00925161	0.173659	0.0176603
Aim2	5.23794	5.90603	4.97883	5.73785	0.340285	0.157006	0.0843391	0.0855206	5.83998	5.03606	6.02088	5.66982	5.77619	4.89165	5.71182	4.84364	5.67696	5.06457	5.84598	5.26751	5.65827	4.92303	6.04545	5.17079	-1.59309	-1.69303	-0.67183	-0.759609	-4.91731	-5.47936	0.000128951	4.01761e-05	0.000496721	0.000145848
Aimp1	6.13165	5.46822	6.01277	5.48876	0.328445	0.179177	0.104918	0.104077	5.61231	5.9423	5.64707	6.16602	5.53172	6.14263	5.43623	6.0216	5.3779	5.91441	5.55683	6.56158	5.43311	6.05173	5.23274	5.77739	1.58751	1.43629	0.666762	0.522351	4.75526	3.74517	0.000181624	0.00160276	0.000664425	0.00375759
Aimp2	5.81359	3.73129	6.13409	3.75218	0.0911315	0.0480986	0.0940159	0.317496	3.98866	6.0906	3.68648	5.75559	4.0585	6.26013	3.70527	5.80136	3.53239	6.04118	3.73716	5.94601	3.42915	6.14445	3.79626	5.75141	4.23214	5.15667	2.08139	2.36644	16.0963	18.8027	9.46339e-12	7.63455e-13	1.94127e-09	1.29542e-10
Aip	5.87816	5.92854	5.71133	6.14083	0.1182	0.19971	0.103423	0.0913473	6.1951	5.62454	5.69697	5.86233	6.13608	5.84419	6.16586	6.04626	6.014	5.63425	5.99527	5.83213	6.21816	5.74236	5.85607	5.77192	-1.03522	-1.34701	-0.0499379	-0.429757	-0.467144	-4.0273	0.646306	0.000868139	0.708699	0.00218387
Airn	-0.105956	0.170682	1.52568	0.63966	1.00113	1.13287	0.374486	0.566645	-0.194958	2.01722	1.49405	0.0715518	0.811317	1.41414	-1.26612	-1.5011	0.877734	1.55299	0.108887	0.123683	1.06455	1.11835	0.345902	0.882037	-1.24976	1.89853	-0.321647	0.924882	-0.567961	2.11798	0.577459	0.0491559	0.648256	0.0771671
AK010878	2.97179	2.45438	3.08761	2.81928	0.42056	0.0575778	0.207802	0.144805	2.7948	3.07113	2.47765	2.75841	3.02347	3.19347	2.48956	2.8658	2.68217	2.80409	2.36833	3.59129	2.77668	3.28173	2.48198	2.67167	1.44737	1.202	0.533433	0.265441	2.67002	1.43687	0.0161171	0.168838	0.0308042	0.227345
AK157302	-0.320226	-0.534101	-0.0883954	-0.00470678	1.13402	0.731906	0.419288	0.713096	0.794545	-0.257446	0.32769	0.86375	-0.941161	-0.591656	-0.231082	-1.69094	0.0505671	0.148876	-1.33349	0.302254	0.0772216	0.346644	-0.899518	-0.755965	1.1597	-1.06816	0.21375	-0.0951265	0.382603	-0.188347	0.706738	0.852826	0.762733	0.886246
Ak2	7.5787	5.86301	7.77867	5.84472	0.223332	0.0823219	0.0707882	0.170095	6.09695	7.70438	5.93451	7.59559	5.78174	7.73228	5.84372	7.4782	5.77558	7.83273	5.75479	7.88103	5.7246	7.8453	5.91901	7.35997	3.28428	3.81758	1.71558	1.93266	15.0082	16.9339	2.89944e-11	4.17954e-12	3.8378e-09	3.54591e-10
Ak3	4.52626	5.45937	4.49354	5.53098	0.32891	0.0937012	0.0898804	0.203252	5.50789	4.5817	5.59501	4.42415	5.39849	4.37809	5.44747	4.87488	5.82527	4.54434	5.40598	4.11823	5.39227	4.47002	5.38902	4.68779	-1.90848	-2.05116	-0.932425	-1.03644	-6.51479	-7.26753	5.19609e-06	1.28605e-06	3.34184e-05	7.45542e-06
Ak4	1.5387	-1.03641	2.57174	-0.0512041	0.708875	0.581445	0.310791	0.511523	-0.0797129	3.00866	-1.27596	1.6956	0.634208	2.57707	-1.26612	1.91205	-0.157617	2.32763	-0.171705	2.04912	-0.601694	2.37361	-1.43185	0.498038	6.14734	6.10726	2.61996	2.61052	5.54184	7.07333	3.53719e-05	1.83023e-06	0.000168861	1.01676e-05
Ak6	6.74224	5.81461	6.559	5.69	0.442595	0.192934	0.0190958	0.36089	6.20859	6.54683	6.08247	7.04506	5.65955	6.587	5.69281	6.41585	5.47527	6.55534	5.8265	7.19513	5.41658	6.54683	5.65667	6.3129	1.9041	1.82124	0.929106	0.864923	4.82158	4.49258	0.000157819	0.000318039	0.000590382	0.000902753
Ak7	3.11461	0.586647	3.47747	-0.111627	0.380845	0.490163	0.0836536	1.54074	1.28503	3.38532	0.0119187	3.29265	0.569351	3.45688	0.991915	2.82123	-0.0215061	3.48037	0.996851	3.56644	-2.27938	3.58733	0.345902	2.77814	5.76162	11.3423	2.52648	3.50364	6.09658	7.7366	1.16694e-05	5.59985e-07	6.59206e-05	3.69133e-06
Akap1	4.37553	1.53712	5.27101	1.57786	0.234949	0.347478	0.0974313	0.396848	1.87882	5.22094	1.06048	4.34548	1.63064	5.28086	1.5067	4.62362	1.79881	5.17917	1.84338	4.06728	1.00316	5.40307	1.73791	4.46574	7.08182	12.7502	2.82412	3.67245	13.0392	18.0588	2.66136e-10	1.47359e-12	1.66262e-08	1.9293e-10
Akap10	5.48665	5.54261	5.67047	5.65633	0.177404	0.192378	0.0750492	0.176696	5.65296	5.68928	5.44333	5.51002	5.4296	5.57619	5.56348	5.41111	5.86018	5.65918	5.36085	5.30442	5.6826	5.75723	5.8028	5.72107	-1.04299	1.0106	-0.0607232	0.015211	-0.502611	0.127662	0.621663	0.899909	0.686386	0.924252
Akap11	5.65407	6.22644	6.04554	6.15404	0.324561	0.189283	0.149343	0.168177	6.18138	6.26598	6.48484	5.88269	6.05309	5.97221	6.03039	5.18327	6.37953	5.93943	6.18231	5.69523	6.00216	6.00456	6.20823	5.85508	-1.49076	-1.07804	-0.576052	-0.108415	-3.8876	-0.737738	0.00117587	0.470698	0.00326685	0.54764
Akap12	4.41562	5.73722	3.28787	5.22315	0.588527	0.353685	0.923887	0.390713	5.46948	3.78586	5.26446	4.15475	4.70847	1.92277	6.06312	4.82104	5.57686	3.91282	5.67876	3.71238	5.13779	3.53002	5.94253	4.9743	-2.52093	-3.79741	-1.33395	-1.92502	-4.18618	-5.199	0.000615311	7.15579e-05	0.00187098	0.00024218
Akap13	8.19298	9.63512	8.38529	9.83851	0.613969	0.170708	0.059951	0.23979	9.65249	8.30901	9.45818	8.04982	9.62995	8.40323	9.74363	8.61981	10.1268	8.37611	9.52443	7.38483	9.94482	8.45281	9.81425	8.71747	-2.71622	-2.73913	-1.4416	-1.45372	-6.68743	-6.72678	3.74654e-06	3.47939e-06	2.57978e-05	1.77179e-05
Akap17b	3.22035	3.06322	2.13821	2.55066	0.270138	0.214237	0.726314	0.418861	2.72429	2.7436	2.94208	3.37241	1.94339	1.08729	2.85226	2.82123	2.89669	2.43975	3.12115	3.39857	2.63826	2.28222	3.33737	3.2892	1.10163	-1.31678	0.139635	-0.397015	0.549862	-1.31508	0.589539	0.205881	0.658964	0.270055
Akap2	6.13805	5.07862	6.64797	5.47795	0.362831	0.206293	0.506816	0.152867	5.44201	7.26847	5.15655	5.66982	5.30721	6.78761	5.16887	6.102	5.67696	6.0715	4.7717	6.23647	5.48562	6.46428	5.21738	6.5439	2.08407	2.2518	1.0594	1.17108	4.83105	5.49453	0.000154691	3.89511e-05	0.000579627	0.000141888
Akap5	0.468268	0.872138	1.46171	1.23744	0.975287	0.857914	0.515115	0.276235	0.865554	1.49012	0.563515	0.906434	1.20074	1.08729	0.117573	-0.591656	1.49556	1.08919	0.704358	-0.0408618	1.38791	2.18022	2.10311	1.59916	-1.41337	1.18616	-0.499136	0.2463	-1.03359	0.616222	0.315757	0.545881	0.391959	0.619179
Akap7	1.43311	2.6613	0.760847	2.21553	0.399207	0.296588	0.389069	0.207284	2.28757	0.534501	3.10499	1.11503	2.31512	0.469206	2.53957	1.52453	2.35227	0.716787	2.48642	1.96049	1.90716	1.32289	2.51422	1.13238	-2.2904	-2.75532	-1.1956	-1.46222	-5.19484	-5.52664	7.21785e-05	3.64832e-05	0.000307303	0.000134071
Akap8	7.66557	7.92215	7.75064	7.88513	0.1454	0.17017	0.0624962	0.0608041	7.88918	7.75594	8.15402	7.75455	7.82884	7.66702	7.76026	7.46447	7.96844	7.76125	7.83998	7.78788	7.85406	7.81835	7.93436	7.65537	-1.19466	-1.09773	-0.256606	-0.134522	-2.55351	-1.33761	0.0205193	0.198579	0.0379924	0.261274
Akap8l	5.53966	6.46227	5.37526	6.5093	0.217697	0.141079	0.162729	0.136632	6.3058	5.44919	6.60103	5.65199	6.56022	5.13267	6.36925	5.47895	6.57219	5.4809	6.31538	5.26431	6.59899	5.43826	6.56341	5.76339	-1.90012	-2.1938	-0.926091	-1.13343	-7.61453	-9.26937	6.93291e-07	4.50346e-08	6.45132e-06	4.44652e-07
Akap9	6.2351	7.06695	6.62409	6.87999	0.635131	0.411032	0.394037	0.246762	6.78985	7.08311	7.48974	6.99478	7.1307	6.81207	6.50322	5.45781	7.02196	6.37291	7.15106	6.12407	6.57744	6.22828	7.12377	6.36375	-1.78196	-1.19404	-0.833461	-0.255846	-3.05519	-0.939164	0.00713583	0.360752	0.015203	0.437074
Akip1	3.16649	2.68666	2.99418	2.98143	0.260918	0.209902	0.0910225	0.199215	3.22615	3.02396	2.85021	3.41651	2.94068	2.92939	2.83275	2.86973	2.74397	3.10955	2.39739	3.35197	3.0149	2.9138	2.66631	3.02774	1.39668	1.00369	0.482003	0.00531196	2.87121	0.0328075	0.0105594	0.974209	0.0213676	0.980774
Akirin1	6.58635	6.51553	6.25153	6.57493	0.251383	0.187714	0.109518	0.216785	6.86476	6.0884	6.75919	6.79492	6.58119	6.31777	6.53417	6.47282	6.34592	6.312	6.46051	6.79247	6.50783	6.28797	6.30826	6.28518	1.0506	-1.25123	0.0712188	-0.323351	0.520008	-2.35974	0.609739	0.0304574	0.676536	0.0506481
Akirin2	5.54777	5.22631	5.18364	5.16319	0.491962	0.107239	0.119703	0.0897833	5.17128	5.12559	5.29608	5.65199	5.04169	5.04312	5.22213	5.33015	5.18164	5.27402	5.3107	6.17955	5.25813	5.29181	5.07633	5.02939	1.25531	1.01527	0.328044	0.0218682	1.88392	0.124376	0.0767304	0.902471	0.118662	0.926399
Akna	7.53367	9.19557	7.55104	9.27274	0.527752	0.18859	0.0401551	0.0989093	9.19914	7.60738	8.94667	7.18931	9.17638	7.53875	9.3309	8.06285	9.36782	7.54547	9.15239	6.98307	9.34762	7.51256	9.35231	7.89944	-3.16325	-3.29887	-1.66141	-1.72197	-9.02197	-9.33723	6.63441e-08	4.05449e-08	1.01315e-06	4.07719e-07
Akr1a1	7.31517	7.41667	6.86609	7.37552	0.21749	0.170143	0.102931	0.142199	7.50447	6.78861	7.48851	7.29152	7.46853	7.01067	7.52428	7.37749	7.19123	6.86881	7.49128	7.55728	7.33783	6.7963	7.16262	7.03438	-1.07363	-1.42311	-0.102498	-0.509042	-0.853979	-4.25017	0.404946	0.000535828	0.483795	0.00143472
Akr1b10	2.66071	4.19767	2.397	4.10923	0.253568	0.308112	0.180954	0.082525	4.18797	2.13814	4.51958	2.96584	4.06624	2.41941	4.3518	2.76853	4.01472	2.47804	3.81114	2.41619	4.16798	2.55242	4.10814	2.49227	-2.88191	-3.28383	-1.52703	-1.71538	-8.85682	-9.55585	8.62717e-08	2.90091e-08	1.24029e-06	3.10515e-07
Akr1b3	7.03518	6.69466	7.02264	6.82381	0.16887	0.103754	0.12784	0.148764	6.96468	6.8614	6.71517	7.07527	6.93676	7.1738	6.73638	7.17821	6.6688	7.01957	6.78228	7.09647	6.72501	7.03578	6.5448	6.79078	1.26572	1.14809	0.339957	0.199237	3.13371	1.83577	0.00602966	0.0838803	0.0131563	0.123425
Akr1c13	2.54777	1.31143	2.16026	1.96756	0.868996	0.655874	0.358254	0.376389	2.33364	1.70899	2.11004	3.21858	1.44035	2.04113	1.35949	2.11022	2.05343	2.49303	1.2702	3.32468	2.0428	2.39788	0.506	1.53761	2.43878	1.13702	1.28616	0.185263	3.07844	0.48215	0.00678913	0.635825	0.0145592	0.701685
Akr1c18	1.74934	-4.45779	2.31345	-4.45779	1.20705	0	0.108051	0	-4.45779	2.42042	-4.45779	2.14013	-4.45779	2.16331	-4.45779	0.304355	-4.45779	2.32763	-4.45779	3.16373	-4.45779	2.34244	-4.45779	1.38916	73.2115	109.365	6.194	6.77301	7.56003	8.38665	7.63139e-07	1.85545e-07	6.98773e-06	1.44402e-06
Akr1e1	1.04391	0.938636	0.420403	1.35166	0.368252	0.371053	0.629128	0.502145	1.78091	0.735608	1.27106	1.38386	1.41141	1.02148	1.23801	0.652382	1.581	0.354033	0.704358	1.33108	0.63331	-0.42951	0.541115	0.808326	1.08408	-1.94719	0.11647	-0.961397	0.348839	-2.82229	0.731477	0.0117098	0.783954	0.0217428
Akr7a5	3.2085	3.5152	2.77274	3.52394	0.313788	0.543873	0.169077	0.411937	2.98222	2.69984	2.74334	3.20953	3.85471	2.9747	3.97662	3.32825	3.42454	2.83336	3.79397	3.51808	3.8343	2.58305	3.54688	2.77814	-1.23203	-1.66608	-0.30104	-0.736454	-1.19495	-2.80348	0.248452	0.0121838	0.319816	0.0225375
Akt1	6.74537	6.84965	6.95461	6.80593	0.279576	0.134941	0.0741877	0.106485	6.81159	6.95591	6.67429	6.63521	6.92369	7.05173	6.9998	7.10629	6.66516	6.93881	6.88475	6.44585	6.82327	6.87198	6.83976	6.79414	-1.07509	1.10862	-0.104455	0.14877	-0.856811	1.21904	0.403422	0.239413	0.482226	0.307667
Akt1s1	5.09195	4.88114	5.22059	4.97319	0.0673285	0.159749	0.113619	0.280496	4.57391	5.08074	4.7124	5.04075	5.21434	5.2488	5.01468	5.16603	4.99773	5.19849	5.02047	5.13165	5.1068	5.35433	4.77701	5.02939	1.158	1.19134	0.211638	0.252591	1.62853	1.98612	0.121733	0.0633253	0.175837	0.0963729
Akt2	7.50595	7.14498	7.61458	7.25005	0.226387	0.142116	0.123601	0.089635	7.15323	7.49237	6.97409	7.31857	7.25607	7.52927	7.28647	7.83009	7.22276	7.75061	7.23361	7.39163	7.36815	7.68609	7.08572	7.48353	1.28406	1.28724	0.360713	0.364282	3.13137	3.15533	0.00606009	0.0057558	0.0132122	0.0115773
Akt2-ps	0.209857	-0.679372	0.230074	-0.156282	0.601395	0.393165	0.191762	0.558987	0.273033	0.133329	-0.215325	0.372127	-0.844383	0.0119187	-1.1709	0.86375	-0.377687	0.431028	-0.722263	-0.58427	0.32391	0.344021	-0.608996	0.18782	1.867	1.30824	0.900723	0.38763	2.32713	1.09097	0.0325208	0.29045	0.0566019	0.362674
Akt3	5.81103	6.74648	5.59707	6.69589	0.297454	0.121724	0.140822	0.143556	6.80243	5.67615	6.87422	5.90027	6.52318	5.75307	6.66183	5.61069	6.82504	5.4543	6.62484	5.54164	6.63291	5.50477	6.82504	6.19151	-1.91742	-2.1418	-0.939168	-1.09882	-7.1117	-8.27811	1.70627e-06	2.22288e-07	1.35009e-05	1.67957e-06
Aktip	3.74629	4.39211	3.58999	4.44711	0.352035	0.0706721	0.253009	0.150666	4.6417	3.81499	4.39515	3.81202	4.45069	3.23297	4.40689	3.49734	4.27527	3.60485	4.29776	4.21784	4.42079	3.70717	4.46863	3.45796	-1.55737	-1.813	-0.639114	-0.858382	-3.995	-5.33718	0.000931183	5.37764e-05	0.00267074	0.000188643
Alad	4.31064	3.97092	4.02875	3.6463	0.138934	0.104335	0.133052	0.307598	3.56092	4.06754	3.98716	4.12146	3.97689	4.00838	3.84258	4.36949	3.26177	4.17927	4.09639	4.44709	3.78562	3.85983	3.95756	4.30453	1.26808	1.30318	0.342647	0.382034	2.49062	2.65878	0.0233486	0.0164989	0.042498	0.0294839
Alas1	4.80222	4.55678	4.72094	4.46503	0.209854	0.0876646	0.131636	0.163566	4.55855	4.68039	4.43133	4.55131	4.64718	4.91473	4.56323	4.99948	4.34031	4.66718	4.60645	4.70903	4.31409	4.62146	4.62612	4.94906	1.18392	1.18879	0.243567	0.249489	1.99756	2.045	0.0619629	0.0565953	0.0987957	0.0872612
Alas2	4.42156	4.31452	-1.4929	-1.25088	1.05469	1.25795	1.80534	1.48532	-2.1178	-1.39751	4.68251	4.54811	0.941056	0.346644	2.52825	3.04502	-2.21716	-3.96249	5.47939	5.61443	-1.60964	-0.958246	4.56793	4.47868	1.06067	-1.19166	0.0849791	-0.252976	0.159599	-0.129578	0.875071	0.898415	0.904715	0.922925
Alcam	5.74259	4.86934	6.1783	4.8019	0.301408	0.13491	0.216751	0.373806	4.92903	6.21375	4.98126	6.11176	5.24755	6.47118	4.69688	5.39849	4.65762	6.01381	4.97207	5.63642	4.3734	6.01445	4.82715	5.8237	1.82937	2.57878	0.871345	1.36669	4.88062	7.74799	0.000139318	5.4899e-07	0.00053041	3.6293e-06
Aldh16a1	5.37098	5.69713	5.2018	5.59251	0.277986	0.095039	0.11688	0.112829	5.47835	5.29719	5.55683	5.02701	5.74752	5.04908	5.76405	5.649	5.58428	5.28928	5.74479	5.27349	5.55991	5.17168	5.72288	5.53443	-1.25377	-1.31039	-0.326275	-0.389998	-2.65924	-3.15858	0.0164829	0.00571573	0.0313769	0.0115069
Aldh18a1	7.84255	6.69909	8.18141	6.69253	0.301583	0.176369	0.204531	0.0831593	6.56954	8.12472	6.5012	7.65664	6.73793	7.91608	6.91747	8.21247	6.74788	8.33807	6.74479	7.54498	6.71479	8.34676	6.63291	7.95614	2.20895	2.80644	1.14336	1.48874	8.11184	10.5486	2.94023e-07	6.77191e-09	3.24843e-06	9.40133e-08
Aldh1a1	1.21187	-0.653522	-2.10327	-2.75122	1.5758	2.0496	1.57969	1.28964	-1.80997	-2.30094	0.241468	1.64779	-1.69835	-0.646927	-3.21498	-1.10772	-4.45779	-1.22693	1.56751	2.38258	-3.03877	-4.23829	-1.20808	1.92483	3.45803	1.52068	1.78995	0.604714	1.92639	0.392472	0.0708796	0.699568	0.110865	0.756957
Aldh1a2	0.488983	-1.33341	1.43988	-0.312046	0.656736	0.312793	0.271578	0.595907	0.344531	1.7804	-1.6601	0.435421	-1.10275	1.53542	-0.958127	1.08954	-0.247646	1.24529	-1.50732	0.840298	-0.242318	1.1984	-1.20808	-0.409322	3.64342	3.34979	1.86529	1.74407	4.25308	5.07857	0.000532473	9.19486e-05	0.0016479	0.00030125
Aldh1b1	3.86122	2.69129	3.59641	2.57435	0.327942	0.259666	0.271984	0.156703	2.57585	3.77293	2.55439	3.64035	2.68729	3.33714	3.05829	4.33858	2.35227	3.88285	2.68201	3.65206	2.68201	3.3927	2.47047	3.81389	2.2696	2.03286	1.18244	1.02351	5.92417	5.04731	1.6401e-05	9.81585e-05	8.7438e-05	0.000318257
Aldh1l2	2.01912	0.305056	2.9841	0.134558	0.430641	0.613102	0.348411	0.688055	-0.401951	3.3304	0.436746	2.2238	0.885751	2.50839	-0.505197	1.82346	0.549271	2.97961	0.978708	1.52669	-0.494839	3.11799	0.309966	2.50253	3.20687	7.23668	1.68117	2.85533	4.44777	7.95686	0.000350125	3.82802e-07	0.00115482	2.67475e-06
Aldh2	6.3898	7.14925	5.60338	6.77123	0.439305	0.222329	0.20197	0.149462	6.80103	5.72159	6.81836	6.04847	6.96236	5.50692	7.25833	6.90558	6.71171	5.81483	7.22622	6.00157	6.60982	5.37017	7.29409	6.60359	-1.69261	-2.24622	-0.759252	-1.1675	-4.26343	-6.49062	0.000520707	5.44131e-06	0.00161621	2.58684e-05
Aldh3a2	5.37179	6.30962	5.36534	6.3166	0.257972	0.0862215	0.124096	0.0590086	6.33385	5.43709	6.25511	5.25889	6.23064	5.18603	6.41964	5.54497	6.36508	5.45858	6.22855	5.06317	6.33683	5.37966	6.33518	5.62012	-1.91908	-1.93282	-0.940417	-0.950706	-8.22451	-8.3204	2.43169e-07	2.07142e-07	2.79322e-06	1.58165e-06
Aldh3b1	2.86739	3.54143	1.96725	3.15203	0.299877	0.103381	0.120755	0.175744	3.2732	1.92834	3.51735	2.74401	3.33102	1.92277	3.69087	3.19859	3.023	2.14454	3.50415	2.51522	2.9809	1.87333	3.45334	3.01175	-1.59306	-2.28854	-0.671798	-1.19443	-4.40005	-6.71088	0.000387932	3.58488e-06	0.00125956	1.81878e-05
Aldh4a1	3.75565	4.66512	3.83093	4.92258	0.27919	0.223034	0.0435514	0.142861	4.87692	3.81152	4.52547	3.57842	4.75961	3.8035	4.93347	3.92021	5.10044	3.81274	4.44355	3.46595	4.95336	3.89597	4.75799	4.05802	-1.88799	-2.12752	-0.916853	-1.08917	-6.33347	-7.75805	7.35801e-06	5.39467e-07	4.44912e-05	3.57494e-06
Aldh5a1	-2.33646	0.216959	-1.92976	0.936628	0.546111	0.475914	0.486233	0.707584	1.5604	-1.68781	0.725824	-1.70859	0.0481191	-2.65636	-0.421817	-2.64454	1.44876	-1.63575	0.327004	-2.07536	0.689231	-1.73914	0.236825	-2.91733	-5.82429	-7.33298	-2.54208	-2.8744	-4.7072	-5.92773	0.000201139	1.62854e-05	0.000724817	6.64842e-05
Aldh6a1	2.24772	3.50496	2.37083	3.73468	0.115285	0.347926	0.220657	0.178311	3.85338	2.35871	3.96631	2.27466	3.48432	2.16331	3.46577	2.35318	3.87104	2.67906	3.12115	2.08339	3.73	2.28222	3.46662	2.27965	-2.37441	-2.57332	-1.24757	-1.36363	-6.5274	-7.47306	5.07274e-06	8.90167e-07	3.27736e-05	5.47652e-06
Aldh7a1	2.99982	2.28929	3.33578	2.3804	0.259019	0.209218	0.0793715	0.0833848	2.31775	3.32341	2.58853	3.08249	2.50231	3.27804	2.11709	3.3197	2.36333	3.45132	2.27078	2.72407	2.3382	3.29035	2.18076	2.87303	1.65251	1.93884	0.724659	0.955192	4.39635	6.18404	0.000391033	9.83377e-06	0.00126845	4.31393e-05
Aldh9a1	5.19221	5.82974	5.22845	5.86279	0.250588	0.104696	0.163232	0.114938	6.02785	5.2012	5.68623	5.03357	5.8239	5.4363	5.90511	5.559	5.83788	5.23735	5.81752	5.02888	5.76153	5.03895	5.9101	5.1474	-1.55247	-1.5539	-0.634569	-0.63589	-5.13739	-5.1753	8.13354e-05	7.51676e-05	0.000338852	0.00025335
Aldoa	8.62132	8.35305	8.85211	8.39385	0.255384	0.184458	0.168266	0.235882	8.32317	8.65279	8.11267	8.48374	8.73359	9.05831	8.46433	8.9911	8.18754	8.8852	8.52617	8.42448	8.33109	8.81214	8.30901	8.58598	1.20415	1.3741	0.26802	0.458491	1.84334	3.14812	0.0827186	0.00584569	0.126419	0.0117426
Aldoc	-1.07654	1.1821	-0.556567	1.47797	1.2718	0.321929	0.315116	0.39977	2.01754	-0.210827	0.810209	-0.227198	1.4522	-0.93565	1.45425	-2.64454	1.05425	-0.409322	1.44827	0.123683	1.38791	-0.67047	1.01566	-1.55811	-4.8577	-4.14899	-2.28027	-2.05276	-4.88996	-4.91005	0.000136599	0.000130937	0.00052136	0.000409744
Alg1	4.61925	4.43375	4.77487	4.58455	0.211994	0.166498	0.0674062	0.245799	4.30701	4.74858	4.28819	4.36083	4.74213	4.70994	4.62495	4.87384	4.45452	4.77269	4.30052	4.58105	4.83452	4.86825	4.52132	4.66129	1.13905	1.14642	0.187835	0.197132	1.35503	1.47297	0.193077	0.158966	0.259196	0.215998
Alg10b	5.1814	5.20321	5.69196	5.20604	0.277334	0.0447487	0.105497	0.214721	5.27727	5.78648	5.20377	5.15091	5.01252	5.63679	5.13978	5.2783	5.47732	5.5707	5.23656	4.81787	5.05704	5.77386	5.23274	5.47851	-1.01892	1.40017	-0.0270418	0.485606	-0.203332	3.74744	0.84128	0.00159484	0.876815	0.00374245
Alg11	4.99898	4.46073	5.5115	4.65404	0.119593	0.146156	0.197159	0.125872	4.70903	5.74021	4.3854	4.91616	4.65245	5.50464	4.30226	4.87707	4.7741	5.25978	4.63224	5.09062	4.48057	5.54138	4.52303	5.11206	1.44724	1.80937	0.533301	0.855486	4.36478	7.36221	0.00041851	1.08479e-06	0.00134475	6.4431e-06
Alg12	4.2006	3.93067	4.34516	4.10171	0.179901	0.243957	0.135336	0.100245	3.96327	4.30806	3.75632	3.99093	4.16264	4.17819	3.97662	4.33046	4.18665	4.39787	3.73238	4.11187	4.09426	4.49653	4.25735	4.36911	1.20055	1.18682	0.263692	0.247097	1.93396	1.89493	0.0698795	0.0751743	0.1096	0.112036
Alg13	3.09537	3.06314	3.50915	2.78702	0.372606	0.0679645	0.105898	0.329027	2.72429	3.43172	3.03562	3.43255	2.42976	3.58925	3.0387	2.58305	3.22615	3.61084	3.16379	3.29475	2.76788	3.40479	3.01443	3.07113	1.01349	1.65688	0.0193315	0.728468	0.102573	3.96343	0.919498	0.000997251	0.938899	0.00247315
Alg14	1.76499	1.77714	1.70659	2.02658	0.24737	0.200425	0.319654	0.142394	2.12926	1.35929	1.656	1.43886	2.14129	2.12671	2.04807	1.7273	1.83573	1.61202	1.80523	1.87756	2.00004	1.72834	1.59925	2.01623	-1.01095	-1.25843	-0.0157162	-0.33163	-0.07662	-1.68232	0.939817	0.110713	0.953484	0.157276
Alg2	4.38162	4.653	4.71593	4.64655	0.330223	0.230011	0.0908283	0.186984	4.65563	4.58721	4.34527	4.19971	4.48763	4.71865	4.69086	4.73316	4.90631	4.78978	4.67353	4.01745	4.53665	4.76808	4.90233	4.57617	-1.21212	1.04914	-0.277531	0.0692109	-1.75564	0.453714	0.0970823	0.655752	0.144734	0.718243
Alg3	4.9876	3.43033	5.42373	3.5808	0.33554	0.289147	0.0723541	0.114983	3.53758	5.37144	3.00108	4.51867	3.74016	5.36362	3.5977	5.30887	3.5759	5.44097	3.60741	5.01811	3.46956	5.51891	3.51512	5.10476	2.93286	3.58195	1.55231	1.84075	9.06804	11.3948	6.16932e-08	2.12002e-09	9.60263e-07	3.68829e-08
Alg5	5.39592	4.6188	5.38936	4.63146	0.234043	0.215089	0.105756	0.106504	4.70903	5.25575	4.93693	5.55421	4.69364	5.39529	4.53491	5.24941	4.47679	5.3919	4.54108	5.63267	4.64639	5.5145	4.46226	5.1474	1.72266	1.68818	0.784638	0.75547	6.03589	5.88947	1.31487e-05	1.7572e-05	7.28987e-05	7.10741e-05
Alg6	1.93653	2.73162	1.68782	2.53131	0.40148	0.315385	0.265172	0.244991	2.74397	1.92834	2.92971	2.33923	2.45657	1.53542	2.35447	1.39148	2.70704	1.89474	2.59654	1.92349	2.21767	1.39276	3.04574	2.0919	-1.76481	-1.80482	-0.819512	-0.851851	-3.62767	-3.60835	0.00206942	0.00215823	0.00529058	0.00490213
Alg8	4.9226	3.2429	5.38002	3.40143	0.132816	0.249415	0.0473307	0.124073	3.46595	5.38285	3.14868	5.03669	3.49482	5.44462	3.51873	5.03098	3.42454	5.35785	3.35847	4.85264	3.22042	5.33477	2.94573	4.77008	3.21538	3.925	1.68499	1.97269	13.1155	16.3392	2.42992e-10	7.43823e-12	1.54615e-08	5.32453e-10
Alg9	4.77425	4.28237	4.95421	4.18414	0.181964	0.174954	0.103382	0.113451	4.23356	5.07206	4.0728	4.63592	4.27024	5.00981	4.37698	5.04169	4.01745	4.87208	4.21269	4.72276	4.21531	4.86289	4.46703	4.69665	1.40742	1.70326	0.49305	0.768296	4.08332	6.46046	0.000768822	5.76428e-06	0.00226892	2.71968e-05
Alkbh1	6.56618	5.54681	6.73952	5.4552	0.20354	0.13429	0.150095	0.0782997	5.51807	6.73933	5.70324	6.50687	5.43676	6.52754	5.53132	6.4073	5.51396	6.83729	5.3777	6.86464	5.35202	6.85393	5.57499	6.4859	2.02876	2.43399	1.02059	1.28332	8.96235	11.2912	7.2915e-08	2.43505e-09	1.0834e-06	4.08138e-08
Alkbh2	2.48121	1.58339	2.38637	1.77281	0.3588	0.23439	0.365483	0.268351	2.09778	2.52201	1.55583	2.58938	1.76743	2.77933	1.42856	2.29821	1.44078	1.91205	1.92304	2.92986	1.78526	2.3321	1.42615	2.1074	1.87633	1.51624	0.907916	0.600495	3.69813	2.55131	0.00177543	0.0206126	0.0046482	0.0357792
Alkbh3	4.5018	4.1178	4.60462	4.10207	0.144955	0.209415	0.089086	0.0440354	4.11063	4.65596	4.0631	4.53158	4.1403	4.47167	4.39687	4.68265	4.03875	4.63628	4.11859	4.45675	4.11859	4.65458	3.89266	4.33623	1.31234	1.41693	0.392147	0.502772	3.34866	4.38363	0.00379204	0.000401871	0.00882754	0.00110999
Alkbh3os1	-1.75989	-0.976054	0.199618	-1.05552	0.475406	0.204675	0.73854	0.11607	-0.967368	0.63803	-0.974197	-1.70859	-1.10275	0.571389	-1.26612	-1.10772	-1.19759	-0.904654	-0.830291	-2.07536	-0.954364	0.493708	-0.833612	-2.1479	-1.70184	2.39071	-0.767094	1.25744	-1.64492	3.2984	0.118279	0.00422766	0.171738	0.00884129
Alkbh4	4.06134	4.62819	4.15357	4.90842	0.201929	0.316882	0.145059	0.160948	4.77922	4.00293	4.62136	3.89514	4.87513	4.05893	5.03191	4.30922	4.83684	4.3026	4.60212	3.89817	5.14249	4.24984	4.25735	4.14281	-1.47478	-1.68317	-0.5605	-0.751182	-3.56887	-4.95417	0.00235162	0.00011933	0.00588827	0.000377985
Alkbh5	6.87495	7.06458	7.02899	7.12688	0.304798	0.172754	0.0550057	0.175046	6.9209	6.9998	6.833	6.63831	7.0423	6.9673	7.2473	7.241	7.2641	7.08648	7.06328	6.60982	7.28022	7.06237	7.11474	7.01067	-1.14055	-1.07066	-0.189724	-0.0985031	-1.38886	-0.719712	0.182737	0.481444	0.247394	0.558018
Alkbh6	5.01932	5.06288	5.06969	5.10348	0.115214	0.0598144	0.177236	0.0465709	5.09358	5.17397	5.0991	5.07161	5.11435	4.8046	5.11538	5.05743	5.04692	5.15908	5.05546	5.09972	5.15908	5.1411	4.98157	4.84852	-1.02758	-1.02266	-0.0392439	-0.0323336	-0.389032	-0.324769	0.702065	0.749304	0.758344	0.79963
Alkbh7	2.95983	2.88689	2.94399	2.96094	0.438562	0.208262	0.101248	0.182497	2.85482	2.87772	2.92971	2.88159	2.88979	2.89027	3.02774	3.24812	2.86537	3.0942	3.00904	3.33737	3.23381	2.9138	2.58107	2.37226	1.07694	-1.00635	0.106932	-0.00913857	0.553261	-0.0484088	0.587261	0.961952	0.657113	0.971281
Alkbh8	4.92559	4.97955	5.0362	4.96838	0.367614	0.134291	0.0693246	0.15501	4.94402	5.12906	5.0373	5.252	5.02993	4.96209	4.79006	4.40992	5.13284	5.03477	5.10101	5.10696	4.76675	5.01889	4.98983	4.93347	-1.04298	1.04744	-0.0607101	0.0668646	-0.406298	0.454009	0.689574	0.655543	0.746907	0.718125
Alms1	2.57365	3.33348	2.46771	2.98942	0.338911	0.179886	0.46055	0.400902	3.13962	3.10027	3.23982	2.79032	2.76662	2.51783	3.1402	2.22804	3.47701	2.14454	3.40701	2.34667	2.57443	2.10821	3.54688	2.92955	-1.72813	-1.43793	-0.789212	-0.523993	-3.36555	-2.1572	0.00365588	0.0455377	0.00857008	0.0721215
Alox12	-0.576241	-0.762395	-0.0961851	0.101563	1.18891	0.168147	0.886284	0.578023	0.124991	-0.210827	-0.60866	-1.70859	0.634208	1.16025	-0.803293	-0.389516	-0.707257	-0.904654	-0.981827	1.0093	0.354312	-0.42951	-0.655799	-1.21615	1.17821	-1.15738	0.236594	-0.210857	0.405747	-0.425915	0.689971	0.675493	0.747278	0.735598
Alox5	2.10244	2.28994	2.01077	1.71762	0.712357	0.344256	0.439816	0.661354	1.66654	1.72772	1.88417	2.70623	2.65913	2.62667	2.51465	2.58305	1.1569	2.02528	2.13146	1.14862	1.38791	1.66343	2.62947	1.97187	-1.14743	1.20406	-0.198402	0.267904	-0.56918	0.719209	0.57665	0.481746	0.647579	0.558151
Alox5ap	2.3776	3.94008	1.97273	3.33819	0.583575	0.201632	0.646763	0.680868	3.01196	1.35929	3.68009	2.60336	4.3541	2.85846	4.14992	2.96218	2.90845	1.66775	4.03254	2.36017	3.07825	2.00544	3.89776	1.58471	-2.8857	-2.60762	-1.52892	-1.38273	-4.5841	-3.74869	0.000261469	0.00159052	0.000905198	0.00373485
Alpk1	2.17535	2.71677	1.69099	2.31611	0.206513	0.182901	0.224411	0.218589	2.51318	1.87962	2.60336	1.93012	2.14129	1.88383	2.77814	2.37931	2.49695	1.55299	2.53984	2.08339	2.11304	1.44753	2.94573	2.30857	-1.45688	-1.54969	-0.542881	-0.631975	-3.12501	-3.30438	0.00614343	0.00417332	0.0133375	0.00873561
Alpk2	3.02552	1.69721	3.21225	1.59634	0.420056	0.239388	0.30741	0.452362	1.66654	3.40141	1.73121	2.4021	1.94339	3.53239	1.75559	3.26216	1.83573	3.04574	1.36547	3.14864	0.939672	2.86945	1.93658	3.2892	2.51898	3.02655	1.33284	1.59768	4.99401	6.12064	0.000109754	1.11316e-05	0.000433464	4.79903e-05
Alpk3	-0.508184	-0.0215834	-0.568159	0.57885	0.114845	0.465402	0.916328	0.141677	0.42254	-0.614502	0.138704	-0.622436	0.497564	-0.409322	0.449446	-0.591656	0.67584	0.490329	-0.0186841	-0.409322	0.719456	-1.73914	-0.655799	-0.409322	-1.39212	-2.20715	-0.477288	-1.14218	-1.22579	-3.12493	0.236928	0.00614452	0.307492	0.012289
Alpl	4.19486	3.85711	4.69182	3.52888	0.431958	0.422519	0.284466	0.309623	3.70191	4.86001	3.31244	3.64035	3.84413	5.00466	4.31393	4.60577	3.42454	4.47265	4.01582	4.07543	3.14496	4.42996	3.78625	4.45787	1.26079	2.21544	0.334331	1.14759	1.41344	4.91059	0.17551	0.00013079	0.239259	0.000409378
Als2	5.9343	5.47563	6.03219	5.43448	0.337964	0.149075	0.110877	0.115029	5.53211	6.19064	5.32773	5.63367	5.30887	5.93978	5.66802	6.23729	5.53211	5.9762	5.39512	5.64986	5.36483	6.02214	5.51166	6.21639	1.37284	1.51281	0.457159	0.597226	3.25745	4.27969	0.00461874	0.000502756	0.0104408	0.00135621
Als2cl	3.76894	6.99675	4.36063	7.8098	0.639491	0.248435	0.41355	0.311751	7.55492	4.10898	7.28447	3.92558	7.54749	3.91247	7.09647	4.31421	7.9587	4.66565	6.70982	2.84412	8.17808	4.75542	6.89624	3.99187	-9.40394	-10.9214	-3.23327	-3.44908	-12.223	-13.8719	7.24759e-10	1.00892e-10	3.30933e-08	3.48043e-09
Alyref	6.24232	5.25675	6.29485	5.27042	0.230189	0.164965	0.0415279	0.0730365	5.17509	6.27985	5.06434	6.02041	5.34384	6.26785	5.31434	6.25833	5.25602	6.27499	5.45108	6.55534	5.30671	6.3567	5.19724	6.1352	1.9786	2.03547	0.984479	1.02536	8.61084	9.04446	1.2835e-07	6.40299e-08	1.7011e-06	5.95821e-07
Alyref2	2.85819	2.76682	2.57484	2.94982	0.309064	0.131124	0.339458	0.183518	3.21858	2.9526	2.59043	2.88159	2.80409	2.18022	2.74467	2.83293	2.88939	2.73677	2.85446	3.23685	2.88723	2.42976	2.87772	2.48138	1.07255	-1.29982	0.101043	-0.378311	0.530375	-1.9914	0.602686	0.062693	0.670497	0.0955692
Amacr	1.9659	1.95189	1.90738	2.32574	0.644785	0.18523	0.221959	0.218222	2.6044	1.87962	1.84837	1.04463	2.39446	1.63898	2.21736	2.54576	2.1608	1.9307	1.80523	2.18129	2.14329	2.18022	1.93658	2.0919	1.02583	-1.34759	0.0367953	-0.430382	0.138003	-1.70236	0.891854	0.106834	0.917831	0.15249
Ambra1	6.54389	6.67987	6.71044	6.79821	0.500847	0.200009	0.114892	0.0928153	6.73847	6.65829	6.38972	6.11833	6.70662	6.58043	6.82598	7.01547	6.83894	6.84266	6.70662	6.10375	6.90879	6.76039	6.79716	6.938	-1.09915	-1.06284	-0.136389	-0.0879258	-0.757749	-0.488248	0.458939	0.631589	0.536183	0.697682
Amd-ps3	0.00152454	-1.72448	-0.505605	-2.74142	1.37384	1.87294	2.30915	1.41519	-1.33797	0.466316	-0.866515	-1.97292	-3.30737	0.82172	-0.258507	1.17415	-1.86255	-3.96249	-1.31511	0.586007	-4.45779	0.652032	-4.45779	0.218871	3.52093	4.63435	1.81596	2.21237	1.61633	1.70607	0.124359	0.106127	0.178973	0.151576
Amd1	7.32428	6.33553	7.56916	6.26217	0.354412	0.221171	0.0613989	0.14153	6.4471	7.47715	6.58182	7.4153	6.29852	7.5962	6.2132	7.0784	6.15804	7.60165	6.45166	7.78648	6.145	7.60165	6.09545	7.01694	1.98436	2.47368	0.988671	1.30666	6.61075	8.72765	4.33021e-06	1.06187e-07	2.90314e-05	9.02184e-07
Amd2	1.0879	0.0794409	2.1698	0.171902	0.58137	0.393087	0.172554	0.380724	0.199554	2.12612	-0.183385	1.72688	0.383346	2.03862	0.373616	0.627731	0.477087	2.09152	0.455841	1.43321	-0.372378	2.42294	-0.328308	0.563795	2.01439	3.96679	1.01034	1.98797	3.05413	6.80785	0.00715206	2.98953e-06	0.0152325	1.5546e-05
Amdhd2	3.61185	4.10048	3.10368	3.88169	0.225789	0.214351	0.229114	0.123112	3.76511	3.1541	3.78586	3.38751	3.99238	2.83464	4.24283	3.91323	3.98366	3.38425	4.22993	3.50692	3.78562	3.04174	4.14329	3.63972	-1.40189	-1.71195	-0.487375	-0.775641	-3.30031	-4.89038	0.00421025	0.00013648	0.0096432	0.000425445
Amer1	3.358	4.41635	3.73696	4.57037	0.203863	0.129093	0.1799	0.342908	4.58275	3.77293	4.45236	3.27467	4.08434	3.68353	4.30226	3.51808	4.85303	3.53029	4.32765	3.10848	4.76136	3.96108	4.58312	3.53077	-2.08873	-1.77277	-1.06263	-0.826007	-6.10146	-5.07017	1.15582e-05	9.35767e-05	6.53995e-05	0.000305636
Amfr	7.26067	7.40393	7.22404	7.39575	0.241759	0.112299	0.134473	0.129774	7.21393	7.10651	7.25988	6.98272	7.44348	7.11078	7.51958	7.5692	7.40712	7.36152	7.45878	7.21053	7.51846	7.31735	7.37749	7.28022	-1.10466	-1.12666	-0.143597	-0.172046	-1.20157	-1.4388	0.245941	0.168298	0.317421	0.226818
Amica1	6.96466	4.49546	6.81336	4.58687	0.180406	0.373493	0.0984061	0.387617	4.67273	6.76104	4.45887	7.02501	5.09972	6.95698	5.01304	7.1738	4.26383	6.79528	4.12539	6.9134	4.31119	6.74014	4.38452	6.74641	5.54805	4.6495	2.47198	2.21708	13.579	12.4569	1.411e-10	5.40913e-10	1.08948e-08	1.26219e-08
Amigo1	2.72179	2.61047	3.27521	2.74218	0.130533	0.151037	0.20325	0.29676	2.32924	3.26151	2.55439	2.63084	2.74348	3.0149	2.53957	2.91537	2.88111	3.50824	2.51241	2.66321	3.0149	3.31618	2.83552	2.67776	1.08222	1.46655	0.113992	0.552427	0.640522	3.4085	0.530342	0.00333096	0.604328	0.00715658
Amigo2	6.24728	5.24171	6.07079	5.09983	0.0892873	0.0683569	0.130785	0.236411	5.12094	6.22612	5.20377	6.23729	5.41178	6.11935	5.34372	6.3163	5.01828	6.01381	5.20196	6.31081	4.84831	5.92388	5.21738	6.12473	2.00839	1.95469	1.00604	0.96694	8.97017	8.61409	7.20164e-08	1.27672e-07	1.07469e-06	1.04964e-06
Amigo3	3.42082	3.09184	3.7827	3.20659	0.543095	0.10615	0.142417	0.349516	2.70623	3.8813	2.958	2.76648	3.267	3.5774	3.20356	3.85632	3.33795	3.79552	3.06312	3.1816	3.51517	3.87657	3.14269	3.87887	1.25381	1.51401	0.32632	0.598371	1.40232	2.75144	0.17875	0.0135932	0.242777	0.0248368
Ammecr1	3.98129	3.71778	4.33657	3.50387	0.276718	0.140884	0.152019	0.291639	3.44245	4.52664	3.79614	3.9283	3.23331	4.23356	3.64953	3.61123	3.91794	4.39002	3.86877	4.17728	3.42179	4.19609	3.55669	4.20834	1.19308	1.78894	0.254689	0.839101	1.55361	5.22391	0.138627	6.79547e-05	0.195997	0.000231582
Ammecr1l	5.709	5.99125	5.85361	6.01153	0.18791	0.0619269	0.132137	0.139736	6.01066	5.91516	5.90792	5.69075	5.83007	5.71689	5.98608	5.83617	6.16988	5.77486	6.0179	5.45022	6.03549	6.00755	6.05309	5.85885	-1.21741	-1.11522	-0.283812	-0.157334	-2.61412	-1.4575	0.0181031	0.163136	0.0340274	0.220922
Amn1	3.9475	4.54162	4.12564	4.44831	0.422488	0.262475	0.143171	0.148473	4.25389	4.08034	4.63564	4.15475	4.41473	3.96429	4.32857	3.49407	4.53766	4.1513	4.33154	3.71238	4.58696	4.30661	4.87073	4.4288	-1.53789	-1.24469	-0.620949	-0.315784	-3.45505	-1.79498	0.00301108	0.0903895	0.00725275	0.131562
Amot	-0.424581	0.592659	-0.397509	0.282437	0.443987	0.161488	1.25705	0.29967	0.487562	0.423369	0.810209	-0.622436	0.0481191	0.103837	0.449446	0.0754298	0.590291	-2.27131	0.493708	-0.217491	0.00377655	0.154067	0.617273	-0.933826	-1.97785	-1.60259	-0.983933	-0.680402	-2.23056	-1.52136	0.0394189	0.146483	0.0670014	0.201246
Ampd2	5.956	4.83823	6.52162	4.86671	0.247425	0.232094	0.0800186	0.132858	4.72361	6.45576	4.54152	5.7323	5.0279	6.63796	4.97587	6.22222	4.80141	6.49074	5.06263	5.75889	4.91392	6.50201	4.77291	6.11058	2.16499	3.15241	1.11436	1.65646	8.31661	12.57	2.08455e-07	4.70315e-10	2.47254e-06	1.13007e-08
Ampd3	2.13356	3.3749	0.932112	3.22055	0.545702	0.217545	0.400246	0.0977086	3.12962	0.534501	3.32862	2.51273	3.2016	1.47398	3.44159	2.25565	3.1919	0.763888	3.10471	1.33108	3.35909	0.956079	3.62467	2.43476	-2.40021	-4.88946	-1.26316	-2.28968	-5.73402	-8.38089	2.39804e-05	1.87328e-07	0.000121305	1.45377e-06
Amt	0.411913	2.09452	0.471416	2.07937	0.491401	0.193086	0.276581	0.209356	1.85451	0.423369	2.22683	0.9779	2.16221	0.238123	1.87589	0.389203	2.32924	0.354033	1.99135	-0.217491	1.97153	0.870138	2.28399	0.498038	-3.24586	-3.03234	-1.6986	-1.60043	-6.72553	-6.44789	3.48755e-06	5.90461e-06	2.43068e-05	2.77636e-05
Amy2a5	-2.70543	-2.71264	-1.68447	-0.72617	2.51332	2.43122	2.3454	1.73151	0.0941536	-4.16061	-4.45779	-3.96249	0.387287	0.986896	0.698381	1.06455	-0.0787568	-0.513962	-4.45779	-3.96249	-3.30737	-3.0502	-2.63336	-3.96129	1.06077	-2.08977	0.0851101	-1.06335	0.0536405	-0.891108	0.957845	0.385264	0.967417	0.462411
Amz1	2.84182	3.16439	3.33771	2.29248	0.128387	0.144787	0.174799	0.566552	1.53761	3.18472	2.96434	2.75343	2.89688	3.35375	3.1553	2.93382	2.4585	3.23499	3.24758	2.9688	2.27692	3.5774	3.29035	2.71124	-1.24805	2.08875	-0.319679	1.06264	-1.5723	5.00798	0.134237	0.000106586	0.190851	0.000342431
Amz2	4.34427	4.31907	4.4345	4.26413	0.119671	0.129747	0.156705	0.259184	4.556	4.21964	4.49168	4.52132	3.93802	4.44395	4.19609	4.26404	4.21269	4.59341	4.24759	4.28014	4.34982	4.48099	4.34092	4.3116	1.01754	1.12205	0.02509	0.166132	0.185822	1.24959	0.854776	0.228318	0.88832	0.295537
Anapc1	7.34943	7.47788	7.57226	7.48937	0.319103	0.12694	0.0522416	0.0889191	7.54448	7.62003	7.30837	7.17191	7.37472	7.50281	7.58712	7.66257	7.57283	7.5625	7.45391	6.99291	7.46545	7.60369	7.56214	7.57034	-1.09284	1.05912	-0.128088	0.0828657	-1.00398	0.6481	0.329412	0.525546	0.406523	0.600759
Anapc10	3.59016	2.74469	3.37673	2.72498	0.351095	0.351184	0.136916	0.359557	3.24967	3.56219	3.22717	3.95148	2.45657	3.25837	2.51465	3.18702	2.53493	3.396	2.78035	3.80581	2.65877	3.29035	2.45657	3.41631	1.80496	1.55617	0.851965	0.637996	3.92046	2.93097	0.00109482	0.00930166	0.00307712	0.0177435
Anapc11	4.33494	4.59989	4.40683	4.75547	0.227178	0.0665555	0.156734	0.160734	4.60347	4.22493	4.51958	4.26929	4.67907	4.5225	4.61502	4.5124	4.76365	4.32806	4.58513	4.04157	4.97569	4.55183	4.67984	4.5165	-1.20555	-1.26966	-0.269687	-0.344438	-2.11126	-2.77036	0.049802	0.0130635	0.0817879	0.0239745
Anapc13	4.12959	3.76814	3.75555	3.80762	0.380009	0.131126	0.0825088	0.207149	4.04208	3.73261	3.91837	4.39097	3.90407	3.84733	3.6934	3.94474	3.71184	3.78858	3.62896	4.49618	3.5725	3.65366	3.83184	3.68648	1.29467	-1.04545	0.372583	-0.0641299	2.24535	-0.380586	0.0382814	0.708207	0.0652859	0.765159
Anapc15	5.17024	4.22769	5.16598	4.20003	0.142307	0.103887	0.0259565	0.158432	4.41026	5.13077	4.07479	5.19645	4.16859	5.16824	4.30701	5.25148	4.02658	5.17168	4.26492	5.27093	4.19468	5.19325	4.26404	4.96209	1.924	1.94606	0.944105	0.960555	8.81413	9.08389	9.2381e-08	6.0173e-08	1.3103e-06	5.64518e-07
Anapc16	5.3335	5.20789	5.33502	5.20475	0.122077	0.0381077	0.0704693	0.125237	5.11187	5.25945	5.16014	5.36418	5.11435	5.30393	5.22571	5.45923	5.21434	5.35272	5.24846	5.34396	5.37842	5.42395	5.19724	5.16661	1.09286	1.09655	0.128108	0.132966	1.3706	1.43333	0.18826	0.169833	0.253721	0.228349
Anapc2	6.16475	6.88229	6.08363	6.90582	0.317152	0.0860464	0.0476763	0.0604374	6.83481	6.07161	6.80823	5.8599	6.88647	6.04094	7.00507	6.51848	6.92398	6.15194	6.84266	5.93721	6.97801	6.07001	6.87322	6.34342	-1.64451	-1.76829	-0.717658	-0.822354	-5.87024	-6.71811	1.82582e-05	3.53651e-06	9.61826e-05	1.79955e-05
Anapc4	5.41621	5.66263	5.29441	5.75375	0.16998	0.101798	0.0561358	0.143429	5.95141	5.33313	5.74236	5.37484	5.60894	5.33065	5.75742	5.32279	5.7155	5.3007	5.59142	5.66685	5.73913	5.21316	5.55931	5.30036	-1.18412	-1.37562	-0.243811	-0.460085	-2.33949	-4.41988	0.0317238	0.000371742	0.05543	0.00103635
Anapc5	7.67782	8.08316	7.73697	8.10993	0.197171	0.0665371	0.152098	0.066611	8.02053	7.66928	8.08786	7.60206	8.1187	7.55612	8.16774	7.92087	8.1187	7.88603	8.00597	7.45666	8.1818	7.83644	8.07106	7.7317	-1.32446	-1.29511	-0.405407	-0.373077	-3.81994	-3.51248	0.0013622	0.00265811	0.00370441	0.00588485
Anapc7	5.51482	5.51836	5.4803	5.62345	0.202694	0.0752719	0.157548	0.123979	5.5841	5.40585	5.43424	5.281	5.52042	5.32316	5.60486	5.76858	5.58552	5.68939	5.48228	5.5495	5.80375	5.50281	5.55208	5.46018	-1.00096	-1.10327	-0.00138705	-0.141784	-0.012177	-1.25377	0.990426	0.226832	0.992954	0.294001
Angel1	4.3193	4.28706	4.63021	4.33983	0.414606	0.0870588	0.149027	0.183169	4.15185	4.55137	4.19049	4.15475	4.2183	4.47167	4.27056	4.84582	4.45819	4.8085	4.28551	3.86824	4.53098	4.68928	4.40168	4.40838	1.02388	1.22977	0.0340444	0.298383	0.198479	1.81366	0.845016	0.0873558	0.880107	0.127766
Angel2	6.29276	6.55295	6.2089	6.5551	0.0766413	0.0883114	0.0279313	0.0902831	6.67232	6.24492	6.61464	6.26186	6.45226	6.21575	6.64217	6.20307	6.55192	6.19362	6.48849	6.37905	6.5439	6.18129	6.46649	6.32707	-1.19764	-1.27116	-0.2602	-0.346145	-3.12803	-4.16045	0.00610372	0.000650538	0.0132801	0.00169594
Angpt1	0.447316	1.34904	-0.254451	1.12635	0.344099	0.439675	0.207394	0.282109	1.06991	-0.408707	1.97835	0.814405	0.811317	-0.409322	1.17645	0.0754298	1.49556	-0.229264	1.27852	0.652382	1.12862	0.0294888	0.962843	0.247049	-1.85179	-2.59013	-0.888922	-1.37303	-3.24477	-4.48786	0.00474683	0.000321272	0.0106846	0.000911177
Angptl2	-1.04548	-1.49683	0.660351	-1.58759	0.566557	0.887114	0.388845	1.0754	-1.2556	0.819921	-2.20518	-1.24717	-1.69835	0.469206	-2.03203	-1.5011	-2.98711	0.233925	-1.50732	-0.217491	-0.409322	1.11835	-0.242791	-1.21615	1.34753	4.77441	0.43032	2.25532	0.772583	4.66927	0.450338	0.00021804	0.528155	0.000645295
Angptl4	1.53076	-0.945889	1.42437	-0.176064	0.265995	0.612036	0.629367	0.377358	0.0177894	0.63803	-0.409322	1.64779	0.252559	1.30207	-0.618395	1.68324	-0.565283	1.61202	-1.79941	1.65963	-0.409322	2.14534	-0.95643	1.13238	5.68873	2.98813	2.50811	1.57924	6.03231	4.35595	1.32419e-05	0.000426547	7.32973e-05	0.00117038
Angptl6	2.02526	0.911249	1.96765	0.932404	0.441837	0.395692	0.387948	0.585499	0.208494	2.03862	0.669963	2.6152	1.35908	1.69902	1.48769	2.05939	0.70809	1.64531	0.851039	1.85766	1.45395	2.48766	0.636308	1.56878	2.17887	2.0952	1.12358	1.06709	3.45742	3.35637	0.0029956	0.00372927	0.00722434	0.00790243
Ank	4.1422	4.54288	4.64599	4.81336	0.133099	0.17032	0.204967	0.289373	4.61018	4.4428	4.50213	4.0774	4.52425	4.49653	4.7269	4.22366	5.00868	4.81175	4.32765	3.98866	5.11034	4.83289	4.61483	4.27908	-1.32252	-1.11666	-0.403291	-0.159188	-2.60138	-1.10322	0.0185873	0.285247	0.0348423	0.357541
Ank1	3.14234	3.01487	-0.125838	-0.512052	0.806417	1.14004	0.619961	1.08847	-0.427367	0.0838455	3.34929	3.12036	0.866631	0.571389	1.37412	2.33272	-0.707257	-0.904654	4.01582	2.86924	-1.78022	-0.253933	3.32025	4.24705	1.04464	1.27229	0.0630053	0.347422	0.139678	0.343321	0.89055	0.735551	0.916764	0.788258
Ankdd1b	0.554679	0.808406	0.567053	0.915289	0.552681	0.122915	0.587993	0.443405	0.344531	0.534501	0.93108	1.19296	1.153	-0.225421	0.639745	0.0754298	1.35758	1.16368	0.811761	0.840298	0.806048	0.795447	0.851039	0.110032	-1.19262	-1.25462	-0.25413	-0.327256	-0.745088	-0.988647	0.466357	0.336648	0.54328	0.412269
Ankfy1	7.72738	8.05592	7.56083	8.06682	0.292827	0.196477	0.0841756	0.0830108	8.18441	7.67215	7.78952	7.52957	8.01906	7.53746	8.26278	7.97675	8.0645	7.46968	8.07399	7.42357	7.99931	7.56404	8.09739	7.97962	-1.25546	-1.42004	-0.328218	-0.505934	-2.5024	-3.8582	0.0227921	0.00125347	0.0416119	0.00302241
Ankhd1	7.21612	7.91363	7.53354	7.94091	0.322796	0.0824221	0.176587	0.163834	8.02607	7.79321	7.93891	7.19658	7.77256	7.4601	7.84194	7.09471	8.1265	7.39928	7.8546	6.90744	7.83851	7.48157	8.01906	7.66577	-1.62038	-1.32633	-0.696337	-0.407441	-4.9342	-2.88	0.000124447	0.0103644	0.00048194	0.0194948
Ankib1	6.97146	6.50773	7.17583	6.49837	0.163705	0.0865356	0.0675168	0.065105	6.52146	7.27479	6.46826	7.03972	6.51762	7.13772	6.48378	6.74479	6.55108	7.16237	6.63515	6.9738	6.40332	7.12842	6.44371	7.12752	1.37955	1.59921	0.464197	0.677363	4.97276	7.24969	0.000114759	1.32813e-06	0.000449872	7.66326e-06
Ankle1	0.260007	0.831316	0.279068	0.690977	0.357546	0.175622	0.674397	0.390621	0.124991	-0.614502	0.725824	0.642864	0.961934	0.238123	0.639745	0.486459	0.737312	0.998942	0.996851	-0.0408618	0.939672	0.493708	0.962843	-0.0484331	-1.48334	-1.31855	-0.568848	-0.398951	-1.73372	-1.21816	0.100997	0.23974	0.149741	0.308058
Ankle2	6.85322	7.1278	6.64147	6.94274	0.216685	0.199688	0.0417281	0.0724771	6.90252	6.67404	6.83641	6.73537	6.99517	6.58182	7.25154	6.97083	7.01185	6.64407	7.1599	6.61551	6.8614	6.66592	7.26336	7.09119	-1.20928	-1.23223	-0.274148	-0.301274	-2.38628	-2.62486	0.028869	0.0177043	0.0511375	0.0313244
Ankmy1	-0.156138	-0.018228	-0.211203	0.27691	0.358939	1.11757	0.384288	0.227871	0.453166	-0.28949	0.615714	-0.155986	0.368557	-0.646927	0.396467	-0.00920281	-0.0575712	0.285536	0.602713	-0.650457	0.343489	-0.19393	-1.68781	0.191096	-1.08737	-1.40847	-0.12084	-0.494133	-0.271387	-1.15506	0.789349	0.263983	0.835038	0.334951
Ankmy2	3.19	4.20388	3.46169	4.46309	0.412728	0.114691	0.171569	0.19894	4.52603	3.56219	4.12319	2.98007	4.1864	3.2892	4.14011	3.59642	4.48231	3.34625	4.37216	2.71593	4.65762	3.64912	4.18008	3.46758	-2.02465	-1.99444	-1.01767	-0.995986	-5.77176	-6.01728	2.22306e-05	1.36402e-05	0.000113794	5.69648e-05
Ankra2	4.56513	4.71876	4.22847	4.88067	0.310531	0.203712	0.114109	0.152138	5.04561	4.28596	4.98681	4.86764	4.7016	4.08024	4.7116	4.14353	4.81679	4.20432	4.49198	4.70512	4.95868	4.34337	4.68466	4.54422	-1.11412	-1.57125	-0.155905	-0.651911	-1.05131	-4.3528	0.307777	0.000429443	0.383856	0.00117786
Ankrd10	6.4107	6.75314	6.60594	6.78123	0.245954	0.103504	0.0437766	0.124877	6.62193	6.6149	6.89417	6.59294	6.76608	6.64474	6.71422	6.08402	6.92303	6.62094	6.75463	6.60766	6.8139	6.54318	6.64954	6.3582	-1.2679	-1.12938	-0.342445	-0.175526	-3.03592	-1.55609	0.00743615	0.138038	0.0157501	0.190807
Ankrd11	8.41861	9.06557	8.97312	9.222	0.61955	0.200323	0.171509	0.209244	9.05579	8.97501	8.92328	8.29701	9.03248	8.76423	9.00196	8.562	9.44744	8.96897	8.97501	7.66074	9.35231	9.18429	9.36204	9.15469	-1.56478	-1.18877	-0.645962	-0.249472	-2.92088	-1.1233	0.00950322	0.276865	0.0194508	0.34872
Ankrd12	5.77318	6.88274	5.80153	6.51947	0.846971	0.431514	0.495588	0.288013	6.50733	6.37066	7.3587	6.85311	6.78909	5.97876	6.31433	4.78317	6.658	5.65526	6.97753	5.75704	6.12347	5.20144	6.88042	5.69941	-2.1651	-1.64462	-1.11443	-0.717756	-3.31582	-2.13801	0.00407136	0.0472766	0.0093777	0.0745661
Ankrd13a	6.98315	7.6656	6.8032	7.68441	0.3279	0.126077	0.084482	0.0803887	7.80383	6.73443	7.52032	6.71906	7.64589	6.79159	7.79977	7.37472	7.63034	6.92499	7.60591	6.70568	7.65759	6.76178	7.73641	7.13314	-1.60506	-1.84173	-0.682627	-0.881061	-5.22651	-6.74768	6.75897e-05	3.34565e-06	0.00029057	1.71321e-05
Ankrd13b	4.24386	1.86691	5.49517	2.25126	0.510421	0.246044	0.188013	0.196835	1.97174	5.25945	2.14052	4.42578	2.42976	5.67519	1.78821	4.53766	2.27788	5.43211	1.56751	3.48206	2.32564	5.61393	1.97138	4.52995	5.17954	9.52484	2.37282	3.2517	8.47955	13.3509	1.59147e-07	1.84003e-10	1.99938e-06	5.49769e-09
Ankrd13c	6.06959	6.18707	6.37512	6.1315	0.206184	0.080945	0.0682664	0.121811	5.97036	6.40401	6.11811	6.26033	6.11605	6.27317	6.19956	5.89731	6.18296	6.41814	6.13423	5.88529	6.25664	6.40515	6.29639	6.23543	-1.08594	1.1844	-0.11895	0.244162	-1.13362	2.33458	0.272631	0.0320379	0.345572	0.0529178
Ankrd13d	0.722666	2.80338	0.592348	2.93548	0.406785	0.0910109	0.49827	0.257808	2.69174	0.318047	2.82998	0.9779	2.84716	0.238123	2.73579	0.812645	3.29779	0.490329	2.92066	0.123683	2.90523	1.32289	2.7271	0.976437	-4.27344	-5.03592	-2.0954	-2.33226	-8.33618	-9.18496	2.01772e-07	5.13582e-08	2.40934e-06	4.96041e-07
Ankrd16	5.20903	6.2267	5.42452	6.15173	0.267335	0.209617	0.131004	0.221564	5.83077	5.47184	6.33706	5.08596	6.20884	5.24502	6.04795	5.06403	6.33927	5.42623	6.05431	5.07633	6.22803	5.555	6.46747	5.60981	-2.03438	-1.65408	-1.02459	-0.726025	-7.051	-5.0467	1.90665e-06	9.82842e-05	1.47551e-05	0.000318589
Ankrd17	7.76423	7.75355	8.15061	7.8213	0.281141	0.0865264	0.131272	0.143537	7.92167	8.27401	7.70494	7.71657	7.75455	8.20028	7.6881	7.65227	7.95732	7.96654	7.74237	7.52032	7.65166	8.1616	7.8788	8.16774	1.00794	1.25652	0.0114027	0.329431	0.0902718	2.60265	0.929122	0.0185385	0.945985	0.0326073
Ankrd23	3.51338	3.60769	4.06757	3.84326	0.184066	0.192071	0.18203	0.0896616	3.72626	3.93846	3.42678	3.65465	3.91323	3.88378	3.67332	3.45709	3.81973	4.22412	3.48232	3.27736	3.91383	4.22393	3.84836	3.66442	-1.0782	1.17102	-0.108618	0.227761	-0.761814	1.75878	0.456572	0.0965326	0.53419	0.139466
Ankrd24	0.372106	1.4075	0.574872	1.60617	0.430278	0.332553	0.220543	0.262284	1.33108	0.318047	1.656	-0.0704165	1.4522	0.469206	1.27852	0.958285	1.73425	0.716787	0.996851	0.353505	1.90716	0.795447	1.69863	0.247049	-2.01426	-2.02093	-1.01025	-1.01502	-3.67608	-3.92921	0.00186264	0.0010742	0.0048438	0.00263969
Ankrd26	2.60486	4.00952	3.25509	4.07309	0.380649	0.336797	0.208369	0.175134	4.03956	3.54121	4.37795	3.01537	3.93685	3.22922	3.57651	2.14572	4.32815	3.20818	3.95526	2.79375	3.98779	3.04174	4.12833	2.46459	-2.65729	-1.75825	-1.40996	-0.814141	-6.79428	-4.36394	3.06623e-06	0.000419274	2.17789e-05	0.00115273
Ankrd27	5.55084	5.62297	5.8464	5.70131	0.22294	0.0927896	0.139768	0.103369	5.56922	5.79744	5.50443	5.33818	5.70869	6.01617	5.65667	5.82689	5.82187	5.68578	5.72473	5.40585	5.70548	5.8862	5.60605	5.63243	-1.05126	1.10628	-0.0721144	0.145714	-0.629497	1.28965	0.537361	0.214379	0.610775	0.280078
Ankrd28	6.26989	5.30995	6.75135	5.24313	0.125931	0.0222406	0.110033	0.156843	5.31791	6.89417	5.28988	6.37624	5.23735	6.66664	5.30162	6.09083	5.39001	6.66287	5.34159	6.27832	5.02726	6.7817	5.30671	6.33418	1.9445	2.84031	0.9594	1.50605	9.64445	15.2111	2.53674e-08	2.34082e-11	4.75647e-07	1.17847e-09
Ankrd33b	5.14829	4.53745	5.67308	4.60445	0.518265	0.233445	0.504038	0.384821	4.61502	6.26433	4.2939	4.45412	5.08003	5.8573	4.39687	5.09068	4.58477	5.08791	4.80243	5.38629	4.13799	5.48276	4.65661	5.66206	1.51682	2.08548	0.60105	1.06038	2.19001	4.00726	0.0427007	0.000906719	0.071728	0.00227283
Ankrd37	1.06409	0.621895	1.30316	0.802586	0.644009	0.298742	0.187483	0.33597	1.24529	1.47287	0.356191	1.26125	0.811317	1.20306	0.726299	0.958285	0.434278	1.08919	0.996851	1.78978	0.719456	1.44753	0.408237	0.247049	1.38421	1.39932	0.469062	0.484723	1.49533	1.65943	0.153092	0.115294	0.213073	0.162858
Ankrd39	3.71337	3.37549	4.08162	3.57201	0.256936	0.116061	0.18351	0.204654	3.29756	3.981	3.23982	3.56797	3.54121	3.91751	3.49008	4.03973	3.762	4.09374	3.4518	3.45854	3.68727	4.33425	3.32025	3.78724	1.26553	1.43481	0.339737	0.520855	2.1294	3.51807	0.0480759	0.00262603	0.0794252	0.00581814
Ankrd40	5.9223	6.0499	6.13313	6.0444	0.257527	0.130866	0.0362073	0.0733329	6.15116	6.08155	5.94429	5.69075	6.02977	6.15616	6.23149	6.1626	5.98655	6.13447	5.96521	5.70869	6.01012	6.16034	6.05859	6.12717	-1.09295	1.06316	-0.128228	0.0883577	-1.12717	0.780382	0.275272	0.445857	0.348277	0.523033
Ankrd44	7.48004	8.16781	7.58456	8.19515	0.244756	0.0797398	0.0733336	0.0754234	8.15917	7.49976	8.12085	7.31602	8.14306	7.58323	8.14153	7.46757	8.30694	7.57648	8.12227	7.30649	8.17143	7.67877	8.28658	7.83009	-1.61004	-1.52691	-0.687095	-0.610617	-6.30809	-5.59983	7.72788e-06	3.14421e-05	4.63808e-05	0.000117717
Ankrd46	5.20918	4.89469	5.2258	5.03298	0.143386	0.186727	0.0773773	0.146853	5.19299	5.14562	5.09062	5.18075	4.83931	5.20377	5.00098	5.3151	5.07239	5.22294	4.6756	5.32316	5.02726	5.33087	4.81155	5.01771	1.25026	1.14202	0.322231	0.191586	2.81925	1.70801	0.0117852	0.105762	0.0235041	0.151148
Ankrd49	5.14316	4.35074	5.41565	4.33076	0.439766	0.170239	0.158229	0.309728	4.5951	5.59284	4.58753	5.62131	4.55137	5.49577	4.1864	4.61034	4.24902	5.33277	4.33941	5.35237	3.92756	5.24123	4.2896	4.9886	1.73186	2.10246	0.792321	1.07208	4.02871	5.57985	0.000865493	3.27421e-05	0.00251221	0.000121953
Ankrd50	4.54835	5.23351	5.03715	5.44928	0.426096	0.0928657	0.0531344	0.341552	5.44317	5.0465	5.10891	4.33858	4.96961	4.96709	5.31434	5.01748	5.72268	5.09606	5.21761	4.06728	5.66166	5.03895	5.29317	4.77008	-1.60924	-1.3274	-0.686378	-0.408598	-3.71168	-2.3189	0.00172385	0.0330612	0.00453709	0.0544183
Ankrd52	6.89651	7.32908	7.64097	7.28634	0.821798	0.21274	0.0885112	0.230215	7.08311	7.6336	7.08363	6.3906	7.09745	7.51846	7.40912	7.59039	7.53307	7.70438	7.24527	6.00535	7.43173	7.70745	7.57828	7.5997	-1.34917	1.27806	-0.432074	0.353952	-1.59084	1.29682	0.130001	0.211955	0.185712	0.277228
Ankrd54	4.44233	4.80145	4.07625	4.81168	0.0371644	0.0647013	0.207568	0.219694	4.56323	4.16072	4.79293	4.45412	4.73208	3.82196	4.87436	4.48082	4.86864	4.30785	4.71877	4.3921	5.08277	4.01448	4.81973	4.44229	-1.28233	-1.65481	-0.358764	-0.726662	-2.96142	-5.84728	0.00871795	1.91135e-05	0.0180587	7.65206e-05
Ankrd55	1.00499	1.46436	-0.163004	0.998485	0.795927	0.402167	0.397811	0.196881	1.11257	0.318047	1.76934	2.06894	0.961934	-0.646927	1.78821	0.304355	0.737312	-0.229264	0.938277	1.14862	1.18213	-0.0938703	1.3616	0.498038	-1.37458	-2.22922	-0.458987	-1.15654	-1.40718	-2.90444	0.177327	0.00984101	0.241329	0.0186379
Ankrd6	0.647987	-0.337058	1.22544	-0.738009	0.552484	0.627426	0.304771	1.09251	-0.194958	1.35929	-0.767279	-0.0704165	-0.692544	0.768757	0.234887	1.08954	0.214847	1.38095	-0.981827	1.07479	-2.27938	1.39276	0.165985	0.498038	2.00762	3.81438	1.00549	1.93145	2.24585	4.36151	0.0382435	0.000421468	0.0652294	0.00115784
Ankrd61	-0.115698	0.185401	0.0497165	-0.0232188	0.891279	0.472227	0.356676	0.580857	-0.30855	-0.0558153	-0.242548	-1.24717	-0.692544	0.346644	0.151797	0.571893	0.337724	-0.409322	-0.0186841	-0.409322	0.570495	0.31736	0.851039	0.621807	-1.24282	1.07098	-0.313617	0.0989262	-0.738595	0.23556	0.470191	0.816578	0.546957	0.856003
Ankrd9	1.19189	1.45495	0.918078	1.08042	0.505623	0.216283	0.125458	0.212915	1.02368	0.92322	1.34949	0.54341	1.28258	0.864455	1.32637	1.76068	1.20937	1.08919	1.36547	1.33108	0.806048	0.795447	1.77848	1.13238	-1.18413	-1.12294	-0.243826	-0.167282	-0.998982	-0.641734	0.33176	0.529573	0.408906	0.604221
Anks1	5.30352	5.40451	5.64977	5.43165	0.547109	0.267123	0.0638991	0.214061	5.20956	5.61069	5.09636	4.96301	5.3045	5.63801	5.62012	5.8446	5.53211	5.60704	5.26593	4.7189	5.68041	5.74335	5.63563	5.68756	-1.07583	1.16644	-0.105456	0.222116	-0.510082	1.09496	0.616528	0.288748	0.681703	0.360993
Anks3	4.57799	5.28655	4.71415	5.37491	0.097631	0.0902545	0.143566	0.181946	5.12894	4.70903	5.34319	4.48182	5.44828	4.5225	5.30162	4.68265	5.36496	4.75909	5.1547	4.5091	5.55747	4.866	5.3467	4.63839	-1.63327	-1.57667	-0.707764	-0.656885	-6.31747	-5.97912	7.58897e-06	1.47086e-05	4.56667e-05	6.0903e-05
Ankzf1	4.74111	5.64803	4.69629	5.67517	0.246889	0.105291	0.207522	0.0882736	5.60093	4.69509	5.70025	4.9386	5.59689	4.41707	5.68827	4.80057	5.75874	4.91366	5.49081	4.381	5.74412	4.75936	5.71279	4.84427	-1.88049	-1.96844	-0.911112	-0.977051	-7.21835	-7.74555	1.4056e-06	5.51325e-07	1.15197e-05	3.64299e-06
Anln	1.62184	2.14866	0.457589	1.00828	0.495865	0.339958	0.752463	0.165084	1.24529	1.49012	2.11004	2.14013	0.92003	0.103837	1.6938	0.958285	0.991915	0.490329	2.48642	1.78978	0.87589	-0.253933	2.30437	1.59916	-1.46771	-1.46523	-0.55357	-0.551127	-1.95166	-1.47241	0.0675902	0.159116	0.10652	0.216181
Ano10	3.64696	4.16176	3.36578	4.19548	0.323764	0.258407	0.0956336	0.0541307	4.18797	3.26151	3.80963	3.41651	4.12424	3.49329	4.39687	4.10717	4.21814	3.35847	4.136	3.42443	4.25157	3.34985	4.30453	3.63972	-1.42474	-1.77717	-0.510698	-0.82958	-3.26151	-5.18588	0.00457835	7.35335e-05	0.0103665	0.000248376
Ano6	5.50888	6.66742	5.36968	6.72486	0.251944	0.0888839	0.122151	0.185843	6.77328	5.34556	6.62749	5.30442	6.4502	5.21906	6.77378	5.85667	6.84891	5.51285	6.56868	5.34396	6.82706	5.40126	6.69974	5.53046	-2.22961	-2.55808	-1.15679	-1.35506	-9.24179	-10.7688	4.70056e-08	4.97214e-09	7.84036e-07	7.30877e-08
Ano8	2.53387	3.96319	2.62754	4.11996	0.651892	0.223567	0.239196	0.310856	3.65505	2.62947	4.06705	2.24805	4.25137	2.89027	4.01282	3.1109	4.30761	2.67906	3.63652	1.74881	4.26581	2.31137	4.13635	3.02774	-2.70378	-2.79274	-1.43498	-1.48168	-5.5946	-5.96943	3.17774e-05	1.49933e-05	0.000154766	6.19193e-05
Anp32a	8.01438	7.91141	7.24739	7.98408	0.428903	0.138392	0.0947712	0.263627	8.36411	7.19355	8.10489	8.16075	7.8453	7.38789	7.9174	7.68496	7.77482	7.22067	7.81835	8.55601	7.9521	7.18745	7.805	7.65581	1.07368	-1.66595	0.102565	-0.736345	0.594536	-4.28051	0.559955	0.000501861	0.631805	0.00135406
Anp32b	9.04517	7.7294	9.25456	7.76871	0.103428	0.0708797	0.0592038	0.184769	7.97536	9.20223	7.70699	9.1629	7.86283	9.21373	7.70654	9.06854	7.5653	9.27136	7.83273	9.03677	7.67135	9.3309	7.67135	8.91245	2.48908	2.80141	1.31561	1.48615	13.3009	14.9967	1.95145e-10	2.93505e-11	1.32337e-08	1.37905e-09
Anp32b-ps1	1.11877	-0.675769	1.27114	-0.459882	0.314209	0.649293	0.279885	0.548683	0.237967	1.24233	-0.494839	1.44966	-0.353724	1.65783	0.0550504	0.692088	-1.06398	1.19371	-1.50732	1.17151	-0.659794	0.990689	-0.755965	1.16181	3.45637	3.24977	1.78926	1.70034	4.97435	5.05218	0.000114377	9.71628e-05	0.000448631	0.000315549
Anp32e	8.14422	7.47331	8.07589	7.38834	0.296308	0.0848464	0.0456103	0.194542	7.66456	8.03497	7.58712	8.18946	7.36394	8.13962	7.43739	7.96654	7.31212	8.05343	7.48085	8.54286	7.21273	8.07555	7.38789	7.87802	1.59168	1.61121	0.670551	0.68814	5.16635	5.30106	7.65789e-05	5.79337e-05	0.000322083	0.000201376
Anpep	1.45342	2.03425	1.19919	2.46103	0.260551	0.458367	0.171405	0.100732	2.56495	1.15819	1.403	1.19296	2.45657	1.16025	2.31815	1.79794	2.49695	1.44133	2.42112	1.49383	2.32564	1.03699	1.99475	1.32896	-1.49159	-2.40843	-0.576849	-1.26809	-2.53727	-5.652	0.0212173	2.82915e-05	0.0391161	0.000107325
Antxr2	3.88462	5.15063	3.92908	5.32923	0.295792	0.201946	0.230114	0.109306	5.22486	3.65378	4.92171	3.84291	5.41178	4.21715	5.05846	4.10717	5.43474	3.92308	5.24082	3.48206	5.24555	3.92232	5.38152	4.10634	-2.41958	-2.64461	-1.27476	-1.40305	-8.35139	-9.34478	1.9673e-07	4.00755e-08	2.36766e-06	4.047e-07
Anxa1	3.43006	4.52568	2.04176	3.6585	0.294571	0.265494	0.879871	0.814016	3.77457	1.97251	4.76039	3.64035	4.76316	3.30604	4.20127	3.12812	3.11539	1.49574	4.724	3.72157	2.9809	1.39276	4.41707	3.2302	-2.13313	-3.14391	-1.09297	-1.65256	-3.365	-3.92465	0.00366019	0.00108489	0.00857581	0.00266311
Anxa11	5.71762	6.4435	5.58195	6.58008	0.35994	0.15593	0.1674	0.079611	6.46912	5.45357	6.24336	5.51285	6.61393	5.81483	6.61551	6.18442	6.58271	5.59253	6.41948	5.36922	6.65458	5.46687	6.49566	5.80399	-1.65322	-1.99839	-0.725276	-0.998836	-4.94756	-6.79415	0.000121	3.06697e-06	0.000470713	1.59066e-05
Anxa2	5.87118	5.6589	5.94485	5.95124	0.0925869	0.129096	0.569525	0.471922	6.24901	6.08738	5.81898	5.87162	6.45064	6.69036	5.65667	5.91145	5.47416	5.46429	5.65714	5.95868	5.63114	5.53737	5.50281	5.74297	1.16042	-1.00665	0.214645	-0.00955983	0.903533	-0.0406981	0.378822	0.968009	0.457878	0.976177
Anxa3	2.68819	1.8488	3.44397	2.52177	0.200741	0.268715	0.532386	0.48488	3.06245	3.51917	2.01211	2.72443	2.77744	4.16014	1.55299	2.58305	2.24715	2.95184	2.13146	2.95303	2.00004	3.14472	1.69863	2.49227	1.79965	1.85139	0.847716	0.888606	2.70706	3.43278	0.0149177	0.00316011	0.0288123	0.00684199
Anxa4	5.16003	4.5456	4.74347	4.12516	0.179372	0.185269	0.508449	0.458541	4.44526	4.90344	4.35103	4.92051	4.59242	5.38588	4.65084	5.3151	3.72901	4.25461	4.74845	5.12631	3.73395	4.42996	4.43206	5.27822	1.52928	1.51394	0.612849	0.598309	2.74498	2.55508	0.0137785	0.0204532	0.0268612	0.0355204
Anxa5	4.90215	5.63918	4.37474	5.71484	0.231746	0.109491	0.360901	0.12559	5.8809	4.4428	5.48043	4.64093	5.72648	4.85713	5.6525	5.02604	5.58229	4.06852	5.71443	4.78629	5.6697	4.13051	5.70935	5.15535	-1.6709	-2.53658	-0.740626	-1.34288	-5.03021	-8.78898	0.000101735	9.61898e-08	0.000407974	8.28341e-07
Anxa6	6.15598	7.2208	6.00792	7.37136	0.409241	0.164429	0.205836	0.0544591	7.39792	5.9658	7.04916	6.00342	7.38594	6.30735	7.445	6.68657	7.29106	5.84339	7.1955	5.71579	7.4105	5.91516	7.19355	6.21816	-2.09147	-2.5733	-1.06452	-1.36362	-6.58938	-8.41398	4.5091e-06	1.77335e-07	2.99387e-05	1.3864e-06
Anxa7	6.3972	6.4747	6.0884	6.52554	0.173883	0.107166	0.164935	0.148441	6.72384	6.10415	6.59595	6.45064	6.54152	6.31573	6.51094	6.41794	6.46062	5.97519	6.45088	6.56586	6.37617	5.95853	6.34101	6.15436	-1.05478	-1.35402	-0.0769461	-0.437254	-0.677531	-3.84457	0.507152	0.00129116	0.58246	0.00310457
Anxa9	0.799859	0.563868	0.549847	-0.232496	0.431887	0.320856	0.548875	0.555043	-0.194958	0.819921	0.63859	1.19296	0.432737	1.02148	0.117573	0.189746	-0.925445	-0.229264	0.882037	0.840298	-0.242318	0.587251	0.617273	0.976437	1.15518	1.70722	0.208115	0.771648	0.627634	2.0806	0.538553	0.052847	0.611927	0.0822291
Aoah	0.934863	0.492611	-0.188147	0.30551	0.477225	0.72788	0.784496	0.322132	0.344531	-0.887464	0.725824	0.3355	0.569351	0.864455	1.32637	1.447	-0.157617	-0.0591095	0.327004	1.14862	0.465777	-0.67047	-0.408754	0.808326	1.4027	-1.42322	0.488209	-0.509161	1.26864	-1.15314	0.221605	0.264752	0.291151	0.335771
Aoc2	4.73625	3.60027	5.4336	3.89743	0.332102	0.241236	0.251405	0.398307	3.34423	5.33229	3.68009	4.7287	3.86908	5.12503	3.7308	4.93693	4.18665	5.63034	3.24108	4.27098	4.18976	5.64675	3.74913	5.00841	2.19222	2.94183	1.1324	1.55672	5.20477	7.7992	7.07054e-05	5.02281e-07	0.000302301	3.37242e-06
Aoc3	0.19861	-2.68092	1.34986	-1.98741	0.576589	1.56699	0.975338	0.726133	-1.80997	1.10922	-0.767279	0.9779	-3.0502	0.277127	-2.03203	-0.257735	-1.4246	1.38095	-3.96189	-0.217491	-1.66486	2.63213	-3.96249	0.291766	7.27679	10.237	2.8633	3.35572	3.50959	4.90071	0.00267486	0.000133541	0.00655794	0.000417134
Ap1ar	5.8373	5.85612	6.22043	5.94554	0.110567	0.0896766	0.0805003	0.165086	5.93845	6.2347	5.97497	5.78131	5.72107	6.11304	5.817	5.84906	6.10883	6.22593	5.76482	5.73208	6.01381	6.30804	5.86769	5.98674	-1.01346	1.21046	-0.0192951	0.275553	-0.194491	2.8036	0.848088	0.0121808	0.882572	0.022535
Ap1b1	6.49273	6.70218	6.68801	6.8024	0.42656	0.197667	0.146629	0.0827084	6.7208	6.57795	6.43995	6.10826	6.76178	6.55642	6.91966	6.9888	6.81477	6.86303	6.7157	6.16699	6.91222	6.75463	6.73341	6.70686	-1.1565	-1.08263	-0.209766	-0.114546	-1.28034	-0.698849	0.217558	0.494062	0.286629	0.570286
Ap1g1	7.34859	7.26126	7.43359	7.21618	0.217433	0.0324314	0.0477389	0.0914064	7.24596	7.50281	7.23969	7.11276	7.15528	7.39337	7.29851	7.47948	7.33171	7.4173	7.27771	7.22276	7.13178	7.42087	7.22914	7.57935	1.06256	1.16266	0.0875496	0.217431	0.868699	2.15479	0.397066	0.0457533	0.476129	0.0724213
Ap1g2	5.92628	6.46814	5.84539	6.50697	0.167224	0.122071	0.0641054	0.139994	6.31108	5.81941	6.31022	5.9175	6.57921	5.92817	6.56082	6.06149	6.50733	5.77707	6.43352	5.69345	6.63026	5.85692	6.56802	6.0327	-1.45654	-1.58191	-0.54255	-0.661663	-5.21222	-6.35225	6.96222e-05	7.09614e-06	0.000298189	3.25967e-05
Ap1m1	6.46396	6.69163	6.59721	6.81088	0.38302	0.114355	0.100645	0.0480364	6.82755	6.49798	6.58364	6.27651	6.77553	6.5294	6.84453	6.88879	6.76912	6.71229	6.62929	6.03197	6.87131	6.64918	6.70907	6.65858	-1.17116	-1.15963	-0.227944	-0.213663	-1.6092	-1.50798	0.125916	0.149852	0.180835	0.205258
Ap1m2	-0.694433	0.769323	-0.999136	0.910802	0.566277	0.137577	0.517587	0.327283	0.810093	-1.22654	0.63859	-0.409322	0.497564	-0.225421	0.726299	-1.5011	1.10311	-1.22693	0.749561	-0.650457	1.23244	-1.31764	0.962843	-0.216856	-2.83236	-3.73323	-1.502	-1.90042	-4.52438	-5.59776	0.000297094	3.15742e-05	0.00100499	0.000118147
Ap1s1	3.80985	3.66672	3.79884	3.64216	0.433089	0.063203	0.10655	0.209914	3.72626	3.90633	3.61456	3.99093	3.45132	3.85382	3.68225	3.66246	3.49183	3.77365	3.74966	4.29679	3.89925	3.66155	3.62042	3.2892	1.11482	1.1173	0.156812	0.160017	0.890653	0.91999	0.385501	0.370401	0.46501	0.447031
Ap1s2	4.35851	5.06391	3.97169	4.77281	0.434636	0.310354	0.0515	0.151688	4.97533	4.03135	5.47675	4.8073	4.74975	3.97634	4.78199	3.8119	4.75848	3.9735	5.12191	4.58312	4.60766	3.90557	4.87501	4.23173	-1.63386	-1.74816	-0.708287	-0.805836	-3.86911	-4.19631	0.0012241	0.000601971	0.00337831	0.00158072
Ap1s3	5.76534	5.68789	5.66002	5.465	0.032042	0.194283	0.0731815	0.259313	5.76381	5.66623	5.40928	5.75742	5.50507	5.75517	5.75655	5.75655	5.459	5.63965	5.72632	5.73627	5.13213	5.57903	5.85942	5.81111	1.05343	1.14109	0.0750916	0.190417	0.619124	1.5626	0.544013	0.136502	0.617017	0.188912
Ap2a1	6.06869	6.22863	6.35414	6.2448	0.492622	0.199037	0.0390308	0.152608	6.01969	6.30909	5.95326	5.7688	6.28091	6.35523	6.38148	6.56931	6.33566	6.34808	6.21194	5.53976	6.34295	6.40416	6.36783	6.39688	-1.11818	1.07901	-0.161154	0.109708	-0.900665	0.615351	0.380302	0.546443	0.459425	0.619714
Ap2a2	5.97156	6.18788	6.21905	6.22902	0.321339	0.18277	0.0874053	0.235184	5.945	6.09488	5.96309	5.72066	6.14702	6.24717	6.40468	6.37046	6.33602	6.2347	6.15545	5.70166	6.48805	6.29947	6.22828	6.09345	-1.16193	-1.00644	-0.216518	-0.00925428	-1.43992	-0.0618197	0.167983	0.951425	0.230251	0.963198
Ap2b1	7.89796	8.0567	8.07593	8.0438	0.338888	0.15757	0.0603067	0.0253239	8.03351	8.00507	7.83585	7.61098	8.03424	8.09653	8.18754	8.24021	8.08138	8.14689	8.14937	7.60246	8.02607	8.05522	8.05403	8.13821	-1.11618	1.02253	-0.158566	0.0321391	-1.19204	0.241383	0.249561	0.812135	0.321008	0.852906
Ap2m1	7.85438	7.73602	7.82559	7.77279	0.142173	0.0668291	0.0365156	0.0919891	7.77617	7.78106	7.65227	7.71402	7.8788	7.84934	7.81576	8.04768	7.65425	7.86086	7.74099	7.79497	7.78195	7.81109	7.73504	7.86086	1.08545	1.03732	0.118294	0.0528597	1.31818	0.588625	0.204866	0.563824	0.272414	0.636119
Ap2s1	5.94732	5.79048	5.41479	5.76284	0.367911	0.0951264	0.0932147	0.112644	5.6919	5.31373	5.68623	5.97377	5.87476	5.53948	5.77777	5.90715	5.64318	5.40656	5.91707	6.40344	5.84152	5.3994	5.78086	5.50492	1.11646	-1.27301	0.158926	-0.348248	1.13328	-2.45687	0.272769	0.0250152	0.345675	0.0425349
Ap3b1	6.32385	6.75509	6.29357	6.83153	0.298182	0.0610858	0.0842815	0.13167	7.01694	6.27452	6.75047	6.18129	6.7107	6.41775	6.83208	6.63348	6.77745	6.2415	6.68266	5.97898	6.82104	6.2405	6.75516	6.50164	-1.34868	-1.45175	-0.431548	-0.53779	-3.49869	-4.35756	0.00273895	0.000425069	0.00669586	0.00116703
Ap3d1	6.59408	7.24765	6.65082	7.28305	0.473631	0.123838	0.113353	0.117541	7.13024	6.63644	7.13961	6.18637	7.25154	6.49766	7.37579	6.96822	7.36742	6.75516	7.14349	6.18296	7.38298	6.71403	7.33171	7.03878	-1.57327	-1.55038	-0.65377	-0.632618	-3.87828	-3.74909	0.00119994	0.00158915	0.00332298	0.00373228
Ap3m1	5.86191	6.00151	5.91868	5.9622	0.223368	0.216437	0.0667088	0.198133	6.13398	5.97242	6.27737	6.10392	6.1119	5.97941	5.78885	5.61231	5.88561	5.87208	6.06269	5.98566	5.71729	5.85084	5.87713	5.74575	-1.10102	-1.03159	-0.138835	-0.0448703	-1.05293	-0.341256	0.307054	0.737077	0.383093	0.789586
Ap3m1-ps	-0.768439	-1.00909	0.599129	-0.420176	0.56334	0.760309	0.449988	0.809515	0.160944	0.789496	-0.314491	-1.48043	-0.301853	1.00181	-1.08846	-0.666302	0.057638	0.644084	-2.04341	-0.110854	-1.59743	-0.0388785	-0.590007	-0.816172	1.20413	1.97561	0.267988	0.982297	0.523586	2.39352	0.6073	0.0284496	0.674374	0.0476611
Ap3m2	4.47447	5.35645	4.1184	5.38682	0.285199	0.166796	0.0353149	0.0972182	5.3632	4.06754	5.47036	4.28693	5.28435	4.13041	5.32264	4.67791	5.51822	4.12655	5.13456	4.17728	5.38152	4.14912	5.49826	4.75578	-1.84729	-2.40829	-0.885409	-1.26801	-6.94361	-9.65824	2.32333e-06	2.4845e-08	1.73449e-05	2.72739e-07
Ap3s1	4.73814	4.65137	4.42681	4.85293	0.304967	0.204943	0.193124	0.151315	5.02075	4.28391	4.95725	5.04367	4.86663	4.64318	4.53834	4.48082	4.65294	4.24524	4.57812	4.95725	4.8714	4.53491	4.53178	4.47085	1.06659	-1.3477	0.093005	-0.430499	0.608054	-2.81437	0.551159	0.0119072	0.623468	0.0220765
Ap3s2	5.71563	5.52332	5.78096	5.64206	0.129324	0.114846	0.00945789	0.0512786	5.63114	5.77957	5.37318	5.67876	5.60894	5.79465	5.50037	5.8758	5.71748	5.77357	5.58229	5.56578	5.61069	5.77604	5.63743	5.74219	1.14152	1.10111	0.190955	0.13896	2.1236	1.56128	0.0486222	0.136811	0.0802045	0.189301
Ap4b1	4.86577	5.29534	4.6	5.16759	0.0886216	0.0794304	0.223481	0.0792903	5.10493	4.65877	5.31373	4.76247	5.153	4.30867	5.20336	4.9619	5.28282	4.58503	5.27121	4.82678	5.12959	4.84754	5.39305	4.91192	-1.34666	-1.47964	-0.429383	-0.565249	-4.01452	-5.18747	0.000892558	7.32912e-05	0.00257446	0.000247619
Ap4e1	4.41337	5.00613	4.82915	5.00693	0.384764	0.165635	0.0922695	0.217155	5.02683	4.83313	4.97476	4.52664	4.7016	4.69785	4.88543	4.28596	5.20927	4.8833	4.91604	3.96493	5.09002	4.90233	5.24828	4.87594	-1.52767	-1.12878	-0.611335	-0.174761	-3.77589	-1.1229	0.00149917	0.277029	0.00401892	0.348813
Ap4m1	4.01183	4.86594	3.9395	4.80923	0.222478	0.162843	0.110628	0.11455	4.72326	4.00002	4.70563	4.02228	4.9781	3.77365	4.97253	4.16082	4.77107	3.99131	4.74953	3.69391	4.76448	3.993	5.03606	4.1703	-1.8159	-1.82606	-0.860684	-0.868737	-6.84221	-6.87966	2.80403e-06	2.61545e-06	2.02409e-05	1.38257e-05
Ap4s1	4.64093	3.86184	4.38317	3.66926	0.491197	0.284996	0.0680424	0.162719	3.42821	4.34019	4.10451	4.77223	3.73419	4.31421	3.71238	4.40992	3.72901	4.46174	4.09639	5.2601	3.78562	4.41652	3.53408	4.12146	1.73593	1.64957	0.795707	0.72209	3.91543	3.47509	0.00110684	0.00288295	0.00310647	0.00631245
Ap5b1	3.49554	4.25403	3.79521	4.35884	0.666991	0.386833	0.126234	0.288832	4.05713	3.89235	3.68009	2.92707	4.19217	3.82196	4.49431	4.08207	4.69736	3.61084	4.36556	2.90889	4.48871	3.85571	4.47615	4.06414	-1.70894	-1.46628	-0.773104	-0.552157	-2.95427	-2.22676	0.00885179	0.0397164	0.0183139	0.0639333
Ap5m1	4.36493	4.97561	4.39348	4.98609	0.0779319	0.11012	0.158237	0.198829	5.2055	4.50885	5.13742	4.44587	4.78043	4.43824	4.90646	4.26151	5.09768	4.46667	4.9056	4.35718	4.86076	4.16014	4.95294	4.39515	-1.52819	-1.5108	-0.611823	-0.595308	-5.16655	-5.08054	7.65477e-05	9.15725e-05	0.000322083	0.000300233
Ap5s1	2.27896	2.82336	2.26814	3.09133	0.363013	0.217988	0.396583	0.242465	3.17826	2.35871	2.82998	1.74236	2.92838	1.83611	3.09162	2.486	2.86537	2.76954	2.81394	2.51522	3.39332	2.10821	2.55792	2.37226	-1.44368	-1.76268	-0.529753	-0.817767	-2.38306	-3.82196	0.0290577	0.00135625	0.0514054	0.00324009
Ap5z1	5.00017	5.7439	4.89659	5.82297	0.441045	0.127151	0.160506	0.198471	5.53844	4.95336	5.61197	4.87965	5.86798	4.71865	5.86471	5.26295	5.99974	4.82477	5.6588	4.43413	5.88574	5.08957	5.84013	5.42395	-1.68297	-1.89737	-0.751007	-0.924002	-4.40767	-5.41297	0.00038163	4.60217e-05	0.00124116	0.000164334
Apaf1	5.31713	5.85252	5.30787	5.87581	0.243643	0.101	0.315348	0.0969028	5.92132	5.58732	5.75215	5.10216	5.7438	5.55095	5.84372	5.48063	5.96872	4.9356	5.82199	5.11503	5.86938	5.15764	5.99223	5.5707	-1.45205	-1.48195	-0.538089	-0.567496	-3.75359	-3.97047	0.00157366	0.000982108	0.00419561	0.00243912
Apba1	0.75569	1.73589	0.231399	1.29218	0.743558	0.141725	0.305942	0.30079	1.48557	0.423369	1.53502	0.3355	0.92003	-0.225421	1.82726	1.59574	1.581	0.354033	1.84338	-0.0408618	1.18213	0.373616	1.73791	1.13238	-1.97185	-2.08417	-0.979547	-1.05947	-3.29785	-3.19884	0.00423269	0.00524116	0.00968761	0.0106558
Apba3	4.89593	4.39063	5.2759	4.57713	0.302829	0.204252	0.100614	0.224781	4.24283	5.23008	4.08616	4.68278	4.64718	5.17351	4.51755	5.26977	4.70858	5.29169	4.46226	4.61935	4.70994	5.40833	4.49653	5.01182	1.4161	1.63206	0.501927	0.70669	3.19992	4.72636	0.00522895	0.000193113	0.0116101	0.000578498
Apbb1	-1.46499	1.11243	-1.8153	1.62459	0.825231	0.309085	0.907812	0.35025	1.52174	-0.614502	1.34949	-1.24717	1.28258	-2.65636	1.27852	-0.389516	1.581	-1.63575	1.15739	-2.07536	2.11304	-2.35458	0.664325	-2.1479	-5.78995	-10.6461	-2.53355	-3.41226	-5.75208	-7.57751	2.31261e-05	7.39964e-07	0.000117807	4.67159e-06
Apbb1ip	6.22274	6.92684	6.43123	7.18376	0.444971	0.194062	0.117032	0.0433112	7.1429	6.25773	6.66131	6.31054	7.21224	6.47282	7.11581	6.57476	7.15077	6.4805	6.92133	5.57525	7.22914	6.51387	7.00891	6.43041	-1.62967	-1.68488	-0.704584	-0.75265	-4.28348	-4.571	0.000498654	0.000268893	0.00156152	0.00077787
Apbb2	1.05645	1.68663	1.5676	2.08555	0.48982	0.331577	0.503795	0.280091	1.72772	1.28742	1.34949	0.729862	2.33656	1.23028	1.45425	1.55459	2.27788	1.44133	1.97138	0.552197	2.00004	2.31137	1.97138	1.38916	-1.56213	-1.42259	-0.643511	-0.508515	-2.0919	-1.88703	0.0517056	0.0762889	0.0844294	0.113539
Apc	5.99637	6.89202	6.26804	6.77406	0.449493	0.315609	0.251704	0.188654	6.66183	6.60071	7.05855	6.4268	6.78446	6.30735	6.41964	5.38159	7.03578	6.14791	7.02067	5.97472	6.61415	6.01621	7.06923	6.20238	-1.86372	-1.42014	-0.898184	-0.506033	-4.47664	-2.52892	0.000329093	0.0215848	0.00109783	0.0372971
Apc2	-1.06465	-0.182871	0.595283	0.0705361	2.09582	0.506537	0.89468	0.611136	-0.801372	-0.0558153	-0.242548	-0.0704165	0.432737	-0.225421	-0.618395	-1.10772	0.102737	0.998942	-0.411654	-3.96249	0.548043	1.66343	0.541115	0.882037	-1.97529	1.47087	-0.982064	0.556669	-1.26153	0.902216	0.224091	0.379501	0.293884	0.456651
Apeh	6.00801	6.44059	5.81534	6.36567	0.151748	0.0712281	0.0450141	0.119164	6.25895	5.81262	6.38429	5.93684	6.45872	5.76381	6.5291	6.22429	6.26654	5.87365	6.46747	5.87752	6.47848	5.81131	6.38148	5.99338	-1.3493	-1.46428	-0.432208	-0.550189	-4.58963	-5.82723	0.000258404	1.98942e-05	0.000896894	7.91851e-05
Apex1	6.88422	5.27483	6.99589	5.28568	0.37906	0.183146	0.143088	0.32257	5.52731	7.09263	5.19906	6.81797	5.59803	7.14373	5.21075	6.94114	4.97161	6.8614	5.546	7.349	5.04575	6.88579	5.14351	6.42879	3.04828	3.25849	1.608	1.7042	8.95163	9.55596	7.41675e-08	2.90042e-08	1.09663e-06	3.10515e-07
Apex2	3.52003	3.39967	3.71985	3.33837	0.155563	0.263247	0.0377047	0.0882673	3.25837	3.71238	3.1129	3.30095	3.31799	3.67473	3.3197	3.59072	3.31266	3.76603	3.42179	3.52864	3.46445	3.72626	3.7443	3.65979	1.07951	1.30696	0.110372	0.386214	0.805735	2.90486	0.431481	0.00983226	0.510263	0.0186238
Aph1a	6.0267	6.14351	5.99997	6.23321	0.241426	0.150916	0.0641668	0.169721	6.06093	5.94739	5.99854	5.91785	6.26258	5.95399	6.33761	6.38861	6.15357	6.08542	6.18386	5.89705	6.45576	6.01308	6.05403	5.9033	-1.08361	-1.17511	-0.115845	-0.232801	-0.944389	-1.90177	0.358152	0.0742217	0.43658	0.11082
Aph1b	0.297335	0.768475	-0.325664	0.58972	0.58622	0.308259	0.518322	0.476702	1.27198	-0.887464	1.01966	0.493019	0.526716	0.346644	0.318746	0.126936	0.381417	-0.507903	0.865362	0.978708	0.17876	-0.253933	0.870138	-0.409322	-1.36359	-1.93588	-0.447407	-0.952989	-1.31035	-2.56123	0.207442	0.0201956	0.275334	0.0351397
Aph1c	-0.840705	0.275851	-2.93876	-0.201876	0.597832	0.159083	1.59321	0.587519	-0.238944	-4.16061	0.31736	-0.746096	-0.00920281	-4.45779	0.369847	-0.950409	-0.981437	-1.39751	0.0404935	-0.108207	0.422081	-1.73914	0.375704	-1.55811	-2.13122	-6.6401	-1.09168	-2.7312	-2.39746	-4.52716	0.0282236	0.000295333	0.0501234	0.000843703
Api5	7.70492	7.35961	7.96172	7.36392	0.0888626	0.0786484	0.0583598	0.0848277	7.46757	7.90223	7.32243	7.64646	7.38016	7.96217	7.4195	7.77178	7.34515	8.04091	7.4299	7.61194	7.26278	7.94154	7.26662	7.78952	1.27048	1.5137	0.345375	0.598083	4.07954	7.0511	0.000775147	1.9063e-06	0.00228471	1.05603e-05
Apip	3.93668	3.07964	3.42137	3.04739	0.35868	0.132866	0.153013	0.269068	3.40946	3.61918	3.23982	3.81973	3.01635	3.35375	2.92762	3.85632	3.00504	3.45132	3.12115	4.45148	2.7587	3.26125	3.02996	3.61918	1.83054	1.28306	0.872268	0.359585	4.75875	1.90146	0.000180284	0.074264	0.000660271	0.110872
Apitd1	2.82237	2.33301	1.45101	1.99927	0.592113	0.191451	0.3153	0.25757	2.27052	1.87962	2.22683	2.6863	1.8363	1.23028	2.16252	2.70396	2.1608	1.49574	2.59654	3.65206	1.72946	1.1984	2.34614	2.24715	1.42418	-1.46907	0.510136	-0.554905	2.01669	-1.81016	0.0597461	0.0879176	0.0957498	0.128478
Aplf	2.5737	3.06285	2.38285	3.07567	0.0525981	0.11643	0.162084	0.245422	3.37815	2.24889	3.05399	2.60336	2.77744	2.26876	2.90679	2.54576	3.08477	2.59931	3.1816	2.51522	3.06233	2.41443	3.10903	2.63045	-1.40881	-1.62432	-0.494476	-0.699836	-3.22023	-4.50884	0.00500496	0.000307151	0.0111723	0.000874739
Aplp2	6.18221	6.46257	6.27286	6.47194	0.253545	0.038631	0.0930355	0.0848569	6.56052	6.30484	6.40885	6.0407	6.3564	6.1352	6.48652	6.47746	6.4901	6.33998	6.49441	5.91319	6.48074	6.31143	6.46051	6.29747	-1.21465	-1.1479	-0.280544	-0.198996	-2.5476	-1.80929	0.0207707	0.088057	0.0384061	0.128655
Apmap	5.18823	4.25767	5.21549	4.20989	0.183231	0.112714	0.0230515	0.0817878	4.29371	5.24275	4.34527	5.08853	4.20345	5.20144	4.34148	5.39327	4.24194	5.19206	4.23804	5.28251	4.10047	5.22571	4.10591	4.9886	1.91722	2.00345	0.939014	1.00248	8.76728	9.47246	9.961e-08	3.29399e-08	1.3913e-06	3.44815e-07
Apoa1bp	4.14289	4.49227	3.73053	4.62924	0.195505	0.0948352	0.0495283	0.110794	4.63878	3.78586	4.40715	4.32962	4.77223	3.66539	4.54765	4.28596	4.50473	3.73371	4.59721	4.02766	4.60121	3.73716	4.41707	3.9283	-1.26971	-1.86585	-0.344503	-0.899831	-3.08534	-7.85378	0.00668935	4.57035e-07	0.0143776	3.12227e-06
Apobec1	5.60396	6.29471	4.91834	5.88031	0.148757	0.0800894	0.188689	0.339635	6.23729	5.13284	6.19043	5.71664	6.09719	4.724	6.28225	5.63651	5.6522	5.01509	6.32663	5.38629	5.53455	4.80141	6.37953	5.67641	-1.61584	-1.95008	-0.692286	-0.963536	-4.83783	-6.5018	0.000152491	5.3264e-06	0.000572319	2.53923e-05
Apobec2	-0.750482	-0.185639	-0.99232	0.25839	0.792217	0.35034	0.549533	0.768497	0.702239	-0.887464	-0.110485	-0.911228	-0.892279	-1.74765	-0.618395	-1.5011	0.590291	-0.904654	0.229116	-0.957475	0.63331	-0.42951	-0.242791	0.367871	-1.53137	-2.36057	-0.614826	-1.23913	-1.29814	-2.67748	0.211511	0.0158683	0.28014	0.0284904
Apobec3	8.73726	9.25343	8.32604	9.08453	0.2833	0.196258	0.113033	0.0807026	8.96897	8.37843	9.10399	8.51241	9.09352	8.15721	9.27136	8.87128	9.15239	8.37198	9.11395	8.49273	9.12323	8.39655	9.52443	9.07261	-1.42962	-1.69201	-0.515629	-0.758738	-3.92128	-5.7806	0.00109287	2.18399e-05	0.0030729	8.56233e-05
Apobr	4.02965	4.94839	3.35082	4.77098	0.405256	0.176209	0.305499	0.365973	4.84661	3.12949	4.88579	3.75778	5.23886	3.79801	5.16033	4.31503	4.37782	3.1854	4.74495	3.61227	4.62064	3.29035	5.00247	4.43354	-1.89921	-2.6964	-0.925398	-1.43104	-4.54847	-6.44063	0.000282168	5.98737e-06	0.000962791	2.81143e-05
Apoe	5.66628	7.44542	5.06678	6.90765	0.322975	0.0955677	0.146627	0.0288139	6.92936	4.94942	7.45132	5.87162	6.86537	5.02683	7.55728	5.99466	6.92111	5.281	7.44945	5.29814	6.91474	5.00989	7.32362	5.5007	-3.42886	-3.58345	-1.77773	-1.84135	-13.7259	-13.9058	1.19168e-10	9.70828e-11	9.92632e-09	3.36946e-09
Apol10b	1.91497	0.521195	1.79572	0.435607	0.287984	0.39388	0.573985	0.525274	0.743704	1.72772	0.93108	2.00408	1.01645	2.62667	-0.00433129	2.14572	-0.0215061	1.38095	0.493708	1.49383	0.00377655	1.44753	0.664325	2.01623	2.62837	2.51107	1.39417	1.32831	4.13392	3.93952	0.000688992	0.00105041	0.00206442	0.00258818
Apol11b	2.8285	1.62423	-2.86072	-3.08239	1.2767	1.0765	0.882242	1.91207	-3.01104	-4.16061	2.14052	3.27467	-0.402934	-2.65636	0.08777	1.08954	-4.45779	-2.27131	2.53984	4.11956	-4.45779	-2.35458	1.72878	2.83022	2.24868	1.16608	1.16908	0.221672	1.92707	0.125512	0.0707895	0.901585	0.110737	0.925767
Apol7b	-0.0194936	1.6886	-0.428542	2.02911	1.14588	0.26616	0.535776	0.191292	2.18342	-0.25553	2.06172	1.07247	2.0428	0.0457906	1.60228	-0.00433129	1.75581	-0.30684	1.434	-1.60592	2.13441	-1.19759	1.6564	0.459805	-3.3403	-5.52079	-1.73998	-2.46487	-4.42259	-6.04732	0.000369583	1.28561e-05	0.00120827	5.42507e-05
Apol7c	6.87768	6.14285	7.08017	6.02161	0.234119	0.275003	0.572865	0.8309	6.70662	7.10525	5.8956	6.54293	6.7669	7.87802	6.01671	7.07708	5.41504	6.7347	6.5297	6.90377	5.19786	6.6027	6.1294	6.98692	1.66296	2.07644	0.733754	1.05411	2.25658	3.23949	0.0374373	0.00480132	0.064077	0.00987716
Apol7e	4.50566	6.11451	4.87818	6.68165	0.419509	0.461608	0.2671	0.217773	6.7444	4.4973	6.686	5.00671	6.38524	4.88883	6.29077	4.69086	6.69081	5.05075	5.70901	4.10274	6.90614	5.07583	5.77225	4.22234	-3.03953	-3.49447	-1.60385	-1.80507	-7.03822	-8.1746	1.95187e-06	2.64456e-07	1.5041e-05	1.94749e-06
Apol8	1.25892	-0.46067	-2.3958	-2.8975	0.726085	1.12868	0.177094	1.15102	-4.45779	-2.30094	0.474193	1.11503	-2.36487	-2.65636	-2.03203	0.304355	-2.98711	-2.27131	0.229116	1.96049	-1.78022	-2.35458	-0.513962	1.65578	3.24388	1.43355	1.69772	0.519594	3.41942	0.591749	0.00325303	0.561777	0.00775268	0.634174
Apoo	3.10885	1.33337	3.17142	1.51014	0.462955	0.122059	0.135064	0.391186	2.04424	3.0822	1.22	3.44298	1.44078	3.06233	1.5067	2.90552	1.10311	3.1834	1.30471	3.53408	1.45244	3.35776	1.30207	2.55281	3.45351	3.11775	1.78806	1.6405	6.86568	6.71225	2.68426e-06	3.57565e-06	1.95139e-05	1.81543e-05
Apool	3.95234	3.44738	3.55758	3.24644	0.464886	0.285662	0.13856	0.354384	3.73716	3.61918	3.82355	4.45412	3.24386	3.50607	3.21635	3.62198	2.91068	3.71238	3.51517	4.23592	3.09408	3.3927	3.23446	3.49734	1.43099	1.2247	0.51701	0.292424	2.3514	1.27312	0.0309728	0.220049	0.0543249	0.286315
Apopt1	4.61161	4.01761	4.67949	4.25054	0.400319	0.382062	0.101679	0.185694	4.12791	4.68903	4.34527	4.89189	4.21647	4.53645	3.51105	4.03004	4.13528	4.71837	3.93685	4.85869	4.5225	4.7741	4.27727	4.66582	1.50088	1.35275	0.585809	0.435893	2.9536	2.29578	0.00886437	0.0346263	0.0183344	0.0566687
App	4.14203	4.62219	3.90321	4.22055	0.493109	0.20683	0.450898	0.290658	4.04429	3.9137	4.31867	3.5996	4.63765	4.49653	4.66449	4.58863	4.00163	3.40701	4.76527	3.84994	4.19864	3.79561	4.74031	4.52995	-1.39988	-1.24855	-0.485302	-0.320252	-2.09887	-1.32413	0.0510123	0.202925	0.0834758	0.266558
Appbp2	6.53082	6.47523	6.81528	6.38465	0.140128	0.0971489	0.0423329	0.0821337	6.44782	6.83208	6.60799	6.44919	6.27163	6.79785	6.37814	6.37773	6.44297	6.76665	6.43973	6.67325	6.37617	6.86453	6.47507	6.62314	1.03935	1.34782	0.0556787	0.430633	0.613707	4.7459	0.547504	0.000185268	0.619945	0.000557792
Appl1	6.04234	6.40761	6.33595	6.35897	0.400039	0.226574	0.201993	0.158184	6.50315	6.61931	6.70219	6.26915	6.20067	6.3318	6.15636	5.45301	6.4867	6.15685	6.42574	6.312	6.24537	6.23586	6.34615	6.1352	-1.28906	-1.0161	-0.366323	-0.0230376	-2.1361	-0.134739	0.0474529	0.894395	0.0785206	0.920143
Appl2	3.23904	5.45392	3.058	5.54688	0.440104	0.160431	0.158526	0.220601	5.4517	2.8237	5.63757	3.2462	5.28186	3.16147	5.5293	3.51808	5.75723	3.14822	5.2783	2.6152	5.69673	3.0986	5.37049	3.57666	-4.66931	-5.61334	-2.22321	-2.48886	-12.3058	-13.4321	6.53129e-10	1.67351e-10	3.03264e-08	5.17452e-09
Aprt	6.3952	5.08137	6.53015	5.03423	0.23908	0.102744	0.147954	0.215668	4.87163	6.38849	5.01898	6.52842	5.33288	6.72765	5.07227	6.32985	4.8806	6.45206	5.22923	6.63251	5.05183	6.55241	5.00501	6.09001	2.48578	2.82129	1.3137	1.49635	9.87768	11.3255	1.7894e-08	2.32552e-09	3.56427e-07	3.93824e-08
Aptx	4.63583	4.39142	4.62415	4.39044	0.199944	0.166643	0.149371	0.062623	4.4732	4.74003	4.27883	4.46286	4.35009	4.43824	4.49431	4.61545	4.33468	4.74997	4.22306	4.9208	4.40378	4.56836	4.56947	4.54422	1.1865	1.17557	0.246717	0.233355	2.0009	1.91571	0.0615709	0.0723125	0.0982276	0.108264
Aqp1	3.727	3.37418	-1.16783	-0.979281	0.921996	1.06002	1.38731	1.19997	-1.53263	-2.30094	3.72157	4.30661	0.811317	0.571389	1.84633	2.43556	-1.74269	-2.27131	4.29546	3.70009	-1.45312	-0.67047	3.63336	4.46574	1.22465	-1.16111	0.292372	-0.215508	0.624443	-0.157452	0.540597	0.876737	0.613894	0.905324
Aqp3	0.202839	2.78239	0.606226	3.3507	0.710272	0.299081	0.855237	0.47344	3.16032	-0.614502	2.82998	0.729862	2.77744	0.679855	3.05829	0.900137	3.64308	1.32256	2.35831	-0.409322	3.82196	1.03699	2.88297	-0.409322	-5.86876	-6.65503	-2.55305	-2.73444	-5.90737	-7.04628	1.69575e-05	1.92323e-06	8.99678e-05	1.06284e-05
Aqp9	2.92932	1.76348	3.23677	1.70105	0.438813	0.443297	0.301002	0.408051	1.28503	2.85543	2.39817	3.51507	2.24877	3.55669	1.65709	2.94388	1.54095	3.37273	1.36547	2.79375	1.72946	3.16222	1.6332	2.46459	2.28042	2.90417	1.1893	1.53813	4.23215	5.68765	0.000557095	2.63272e-05	0.00171445	0.000100769
Aqr	7.25342	7.08252	7.64778	7.24643	0.213186	0.076751	0.057508	0.200232	7.52504	7.68658	7.1251	7.14373	7.06458	7.57173	7.09745	7.42087	7.24754	7.63526	6.97016	7.00704	7.14854	7.69754	7.13739	7.44202	1.12591	1.32112	0.171093	0.40176	1.48687	3.47683	0.155294	0.00287207	0.215658	0.00629163
Ar	3.35075	5.56408	3.8422	5.9136	0.522923	0.217033	0.145933	0.454584	5.47371	3.63129	5.84051	3.762	5.57732	3.92551	5.53795	3.03527	6.37953	3.85953	5.3107	2.77984	6.22385	3.95249	5.56716	3.82589	-4.7318	-4.19879	-2.24239	-2.06997	-9.03416	-8.98612	6.50793e-08	7.02179e-08	1.0005e-06	6.43383e-07
Araf	6.4955	7.00972	6.4988	7.01026	0.226254	0.0976469	0.137229	0.183077	6.75128	6.42783	7.05987	6.46363	7.0352	6.34063	7.06097	6.53417	7.17957	6.62314	6.8633	6.21729	7.07499	6.60359	7.05472	6.7669	-1.42854	-1.42601	-0.514537	-0.511986	-4.22226	-4.19885	0.000569131	0.000598676	0.00174562	0.00157538
Arap1	6.84018	7.78256	6.6338	7.65209	0.375788	0.172859	0.0426761	0.114595	7.50125	6.61438	7.54749	6.37518	7.6775	6.58327	7.84051	7.1707	7.65104	6.67538	7.78352	6.69631	7.77856	6.66217	7.9587	7.11853	-1.9217	-2.02584	-0.942382	-1.01852	-6.43869	-6.96388	6.00965e-06	2.23796e-06	3.76809e-05	1.21001e-05
Arap2	8.24149	7.22077	8.44926	7.22186	0.379481	0.196206	0.221287	0.195023	7.28793	8.75677	7.36925	8.35783	7.40554	8.44152	6.93907	7.6775	7.24668	8.23876	7.33846	8.45539	6.9473	8.35999	7.23629	8.47525	2.02959	2.34213	1.02119	1.22782	6.04254	7.2537	1.29776e-05	1.31855e-06	7.21537e-05	7.61435e-06
Arap3	3.04164	4.30328	2.68568	4.05809	0.497366	0.164578	0.29645	0.494701	3.51517	2.8082	4.24972	2.83092	4.68854	2.64786	4.50179	3.41225	3.87626	2.29432	4.11148	2.43844	4.15237	2.99235	4.35012	3.48493	-2.41261	-2.57008	-1.27059	-1.36181	-5.02536	-5.06639	0.000102774	9.43184e-05	0.000411214	0.000307416
Arc	2.58345	2.00643	3.1352	1.83261	0.78901	0.376783	0.294098	0.116457	1.97174	2.85543	1.44876	2.46242	1.8363	2.92939	2.11004	3.51808	1.83573	3.48037	2.25673	1.60724	1.68665	3.2756	2.21019	2.74607	1.48518	2.45175	0.570634	1.29381	1.70956	4.0543	0.105469	0.000818753	0.155516	0.00208003
Arcn1	7.42243	7.33964	7.57366	7.39268	0.136151	0.0427452	0.0157737	0.133304	7.59114	7.57283	7.28538	7.43256	7.31406	7.59266	7.38918	7.42716	7.34952	7.57506	7.33597	7.24861	7.31602	7.55409	7.34803	7.58141	1.05938	1.13391	0.0832168	0.181304	0.910707	1.97995	0.375135	0.064071	0.454341	0.0973137
Areg	0.610038	-3.54739	0.369688	-2.84851	0.795418	0.48367	0.771451	1.23712	-1.53263	1.0093	-3.0502	0.729862	-2.36487	0.945075	-3.21498	-0.196384	-4.45779	-0.629687	-3.96189	1.65963	-3.03877	0.154067	-3.96249	0.247049	17.8643	9.1989	4.15901	3.20146	6.08402	4.65141	1.19607e-05	0.000226495	6.72892e-05	0.000667013
Arel1	7.0209	7.35125	6.82686	7.1874	0.431089	0.154871	0.0627556	0.0596183	7.2641	6.78909	7.19768	6.85126	7.11853	6.78228	7.56627	7.47112	7.18513	6.91808	7.33171	6.50201	7.18182	6.81797	7.30932	7.2592	-1.25729	-1.28382	-0.330316	-0.360442	-2.12935	-2.32644	0.0480804	0.0325656	0.0794252	0.0536927
Arf1	8.35465	8.05684	8.29476	8.09285	0.107872	0.0404664	0.0700984	0.15205	8.27977	8.2243	8.04593	8.37843	8.09215	8.39171	8.09992	8.40635	7.90733	8.28509	8.07555	8.43694	8.09215	8.27792	8.00597	8.19686	1.22911	1.15037	0.297612	0.202093	3.19334	2.16785	0.00530358	0.044598	0.0117469	0.0708372
Arf2	4.33223	4.29989	4.01513	4.40033	0.251386	0.238021	0.0744276	0.156316	4.59888	4.05214	4.57315	4.48663	4.28693	3.9446	4.19312	4.16485	4.26448	3.9622	4.40378	4.60107	4.45101	4.10158	4.02952	4.07639	1.02973	-1.30815	0.0422709	-0.387527	0.296127	-2.69056	0.770707	0.0154408	0.818404	0.0278137
Arf3	7.52266	7.66089	7.88569	7.72116	0.57794	0.18185	0.155961	0.115924	7.56451	7.71235	7.39967	7.23342	7.71936	7.82308	7.79902	8.12276	7.76026	8.0784	7.67596	6.86228	7.84051	7.92893	7.7689	7.87217	-1.1002	1.12065	-0.137772	0.164332	-0.684295	0.814208	0.502977	0.426743	0.578603	0.504226
Arf4	8.05871	7.0195	7.69189	6.93248	0.169853	0.142157	0.0703391	0.307518	7.31406	7.73641	7.13347	8.1187	7.03284	7.76722	7.08013	8.05831	6.61438	7.63034	7.05203	8.23037	6.76864	7.6336	6.81237	7.82745	2.05452	1.69379	1.0388	0.760253	7.71802	5.65316	5.78407e-07	2.82248e-05	5.61811e-06	0.000107102
Arf5	6.56265	6.2318	6.0512	6.15641	0.483505	0.164657	0.126781	0.272579	5.84105	5.91707	6.21375	6.51316	6.38596	6.20719	6.34781	6.46204	6.01621	6.09345	6.35994	7.21972	6.38245	5.98708	6.00568	6.05567	1.2581	-1.07533	0.331245	-0.104782	1.74857	-0.552057	0.0983303	0.588067	0.146324	0.657854
Arf6	8.69201	8.18609	8.58398	7.97746	0.29218	0.129414	0.0620406	0.0575497	7.94483	8.50362	8.24619	8.89445	8.04296	8.57357	8.05023	8.37843	7.91608	8.60862	8.33646	8.98277	8.00597	8.65012	8.1115	8.51241	1.42007	1.52259	0.505958	0.606531	4.18123	5.01623	0.000621939	0.000104757	0.00188779	0.000337344
Arfgap1	5.98832	5.83441	6.0565	5.88516	0.165843	0.140394	0.113587	0.0960889	5.90815	5.98241	5.66206	5.98416	5.77225	5.93721	5.94253	6.20511	5.85809	6.14121	5.77801	5.80171	6.00216	6.16517	5.95505	5.96232	1.11219	1.12646	0.1534	0.171797	1.45093	1.63321	0.164935	0.12074	0.226914	0.169643
Arfgap2	6.95889	6.91617	6.81976	6.89179	0.158979	0.150032	0.0878461	0.0320412	6.88532	6.74167	6.84949	6.77848	6.93602	6.7642	7.11276	7.11904	6.85934	6.93676	6.94062	7.06237	6.88647	6.83641	6.76178	6.87569	1.02971	-1.05117	0.0422319	-0.0719922	0.424377	-0.723606	0.676593	0.479111	0.735688	0.555875
Arfgap3	3.0746	3.44284	2.98225	3.47572	0.260536	0.170312	0.14208	0.0844268	3.51517	2.87772	3.19039	3.1634	3.50701	2.908	3.49008	3.36401	3.34995	3.19025	3.544	2.74324	3.53077	2.95303	3.54688	3.02774	-1.29268	-1.40968	-0.370362	-0.495371	-2.50254	-3.36559	0.0227857	0.00365556	0.0416065	0.00776779
Arfgef1	8.37919	8.1966	8.3108	8.03232	0.305389	0.110145	0.154488	0.146078	8.0558	8.50769	8.30604	8.63023	8.15222	8.34444	8.05464	7.93436	8.09992	8.24619	8.2561	8.48374	7.82132	8.14488	8.16964	8.46845	1.13524	1.21301	0.182994	0.278593	1.35362	2.0615	0.193515	0.054829	0.259683	0.0848615
Arfgef2	6.29658	6.58256	6.31451	6.49563	0.428882	0.156933	0.172594	0.125726	6.38148	6.33584	6.34872	5.98762	6.40569	6.06415	6.63515	6.49954	6.65001	6.42783	6.67568	5.89705	6.54533	6.43023	6.67068	6.8021	-1.2202	-1.13369	-0.287114	-0.181027	-1.74047	-1.09777	0.0997769	0.287553	0.148236	0.35984
Arfip1	5.10989	5.16775	4.74316	5.12123	0.518376	0.242463	0.11427	0.139748	5.26136	4.64823	5.52509	5.30393	5.02823	4.68779	5.11034	4.78041	5.21848	4.90719	5.03191	5.74803	4.97685	4.72943	5.00367	4.60719	-1.03302	-1.302	-0.0468624	-0.380725	-0.242869	-1.93915	0.811003	0.0692007	0.852499	0.104195
Arfip2	5.04685	5.22201	5.25139	5.153	0.0951883	0.135581	0.0348392	0.135079	5.23538	5.2715	5.14124	5.00905	5.00536	5.28689	5.40166	5.12864	5.07603	5.2089	5.09687	4.92974	5.29523	5.2383	5.24828	5.11998	-1.12986	1.07109	-0.17615	0.0990732	-1.78124	1.01601	0.09268	0.323816	0.139502	0.398542
Arfrp1	6.84956	6.14514	6.91699	6.20206	0.117575	0.0878753	0.173624	0.0667647	6.14295	6.86722	6.27433	6.82025	6.25863	6.69359	6.102	6.82632	6.14555	7.03438	6.12347	7.01493	6.26109	7.07278	6.08076	6.73676	1.62975	1.6415	0.704648	0.715019	7.07948	7.19662	1.80975e-06	1.46204e-06	1.41727e-05	8.33094e-06
Arg2	0.32285	0.134887	-0.891508	0.0850504	0.726046	0.4794	1.36629	1.58562	1.12862	-1.44622	0.419705	0.86284	1.7439	0.864455	-0.573905	-0.257735	-1.4246	-0.629687	0.257185	1.03305	-1.10772	-2.35458	0.436565	-0.346757	1.14439	-2.09828	0.194575	-1.06921	0.295826	-1.41973	0.770933	0.173698	0.818517	0.232772
Arglu1	7.33758	7.64939	7.46761	7.57327	0.356273	0.227823	0.126281	0.0652898	7.66257	7.41003	7.97405	7.72579	7.57648	7.34595	7.45361	6.87649	7.54322	7.47456	7.54211	7.4601	7.51082	7.63988	7.62781	7.28793	-1.24104	-1.07589	-0.311546	-0.105532	-2.07741	-0.702904	0.0531729	0.491595	0.0865272	0.567628
Arhgap1	5.91293	6.78146	6.07676	7.10017	0.364501	0.12432	0.047349	0.126742	7.15862	6.03481	6.73676	5.52606	6.93936	6.14263	6.96518	6.38019	7.06866	6.07787	6.73379	5.75579	7.23404	6.05173	6.69013	5.9897	-1.82452	-2.03299	-0.867519	-1.0236	-6.19768	-7.31605	9.57559e-06	1.17847e-06	5.60745e-05	6.92174e-06
Arhgap10	2.408	2.55794	2.78661	3.10236	0.139473	0.283758	0.0866163	0.18176	3.07416	2.83994	2.79375	2.53778	3.13154	2.87554	2.68009	2.41716	2.88111	2.74411	2.61023	2.46459	3.32261	2.68687	2.1477	2.21248	-1.09776	-1.242	-0.134564	-0.312664	-0.788447	-2.07205	0.441252	0.0537263	0.519493	0.0834083
Arhgap11a	4.25546	5.11527	3.94364	4.86351	0.236771	0.146437	0.0484482	0.0672313	4.94101	3.90633	5.15655	4.38556	4.81645	3.95526	4.89846	4.0634	4.89766	4.0074	5.21335	4.04931	4.79891	3.90557	5.19273	4.52355	-1.83137	-1.89444	-0.872921	-0.921771	-7.51742	-7.63237	8.2283e-07	6.71908e-07	7.46467e-06	4.31932e-06
Arhgap12	4.67129	5.33886	4.67985	5.25317	0.566277	0.272702	0.135911	0.103641	5.20956	4.85064	5.67654	5.03357	5.19381	4.724	5.01035	3.94093	5.40833	4.59689	5.3107	5.19415	5.20097	4.54788	5.35785	4.5165	-1.59211	-1.48671	-0.670943	-0.572119	-3.24436	-2.77447	0.00475104	0.0129512	0.0106871	0.0238001
Arhgap15	5.41507	6.2756	4.73235	6.46245	0.357695	0.305921	0.0971554	0.212703	6.73341	4.86001	6.7107	5.81377	6.23543	4.6477	6.06818	4.99644	6.37046	4.75516	6.26785	5.58223	6.51049	4.66652	6.05567	5.26782	-1.81686	-3.3156	-0.861444	-1.72927	-5.02143	-9.71055	0.000103623	2.29645e-08	0.000413414	2.54741e-07
Arhgap17	7.12264	7.63317	6.98177	7.38978	0.392592	0.194942	0.143996	0.0831279	7.321	6.9899	7.37272	6.9572	7.42585	6.77576	7.65884	7.37821	7.49028	7.07308	7.65581	6.65001	7.32198	7.08835	7.8453	7.50515	-1.42374	-1.32694	-0.509681	-0.408101	-3.26478	-2.61825	0.00454622	0.0179488	0.010304	0.0317081
Arhgap18	2.7713	4.32387	2.26395	4.47028	0.541905	0.302578	0.353766	0.158775	4.63463	1.97251	4.72399	3.49905	4.34019	2.76606	3.99038	2.37931	4.57787	2.06859	4.31433	2.86924	4.32843	2.24866	4.26677	2.33759	-2.92683	-4.64326	-1.54934	-2.21514	-6.87738	-9.17146	2.62655e-06	5.24522e-08	1.91939e-05	5.04834e-07
Arhgap19	2.34426	3.14894	2.00737	2.93233	0.613408	0.128832	0.31172	0.264195	2.9724	2.05297	3.08705	2.10274	2.54747	1.68584	3.31266	2.98929	3.11539	2.41734	3.1816	1.60724	3.09408	1.87333	3.01443	2.67776	-1.74613	-1.88811	-0.804162	-0.916941	-3.30862	-3.56324	0.00413524	0.00238054	0.00951369	0.00534087
Arhgap21	3.97321	4.37108	4.1628	4.07103	0.387327	0.178039	0.240988	0.224778	4.16996	4.3708	4.24972	3.84291	4.11602	4.31421	4.19312	3.73443	4.25344	3.8357	4.4766	3.76535	3.7447	4.13051	4.56489	4.55015	-1.34073	1.06136	-0.42302	0.0859092	-2.37977	0.485201	0.0292517	0.633704	0.0516887	0.699794
Arhgap22	3.39256	3.22603	3.18072	2.41937	0.469713	0.27558	0.440355	0.553219	2.79686	3.30152	2.92971	2.97272	2.97408	3.74147	3.13094	3.81449	1.82393	2.94105	3.58664	2.99933	2.08262	2.73883	3.25682	3.78368	1.11451	1.66058	0.156405	0.731688	0.580549	2.4378	0.569133	0.0260058	0.640636	0.0440122
Arhgap23	1.58405	1.72793	-0.667286	0.152912	0.437608	0.307805	0.496116	0.516348	-0.194958	-1.36009	1.91852	1.38386	0.92003	-0.409322	1.27852	1.52453	-0.0215061	-0.229264	1.93621	1.21532	-0.0919169	-0.67047	1.77848	2.21248	-1.12416	-1.77698	-0.168853	-0.829429	-0.653754	-2.03493	0.521983	0.057698	0.596602	0.0888019
Arhgap24	3.76453	3.94012	3.54786	3.63423	0.263653	0.256361	0.102459	0.229812	3.97043	3.65036	3.65791	3.66374	3.51766	3.46857	4.01282	3.90162	3.58646	3.45132	3.83241	3.44727	3.46236	3.62121	4.25735	4.04548	-1.14069	-1.06897	-0.189906	-0.0962166	-1.18422	-0.576243	0.252559	0.571974	0.324085	0.643201
Arhgap25	6.60239	7.39149	6.06658	7.48557	0.362841	0.0912921	0.145225	0.20126	7.75669	6.07392	7.36222	6.53633	7.33597	5.86392	7.47857	6.9699	7.32929	6.2034	7.27629	6.12755	7.52032	6.1251	7.44887	6.77576	-1.72818	-2.67328	-0.789257	-1.41861	-5.24179	-9.38675	6.54843e-05	3.7566e-08	0.000282669	3.84443e-07
Arhgap26	5.57325	6.15983	5.43688	6.03242	0.31241	0.180517	0.0409505	0.237658	5.70407	5.4697	5.90264	5.39925	6.1675	5.47465	6.16971	5.56578	6.24021	5.39743	6.26178	5.31327	6.0179	5.40572	6.30517	6.0147	-1.50713	-1.51031	-0.591804	-0.59484	-4.03895	-4.04256	0.000846462	0.00083987	0.00246792	0.00212386
Arhgap27	5.78532	6.49224	5.61824	6.48074	0.386577	0.148879	0.149721	0.138292	6.342	5.64813	6.41469	5.55121	6.40944	5.41936	6.69537	6.18231	6.51168	5.78187	6.35417	5.37023	6.65986	5.62361	6.50475	6.03755	-1.63318	-1.81772	-0.70768	-0.862132	-4.60463	-5.59	0.000250257	3.20751e-05	0.00087453	0.000119794
Arhgap27os3	3.96739	4.90577	3.9408	4.66312	0.522382	0.207515	0.26218	0.290852	4.25389	4.05893	5.09062	4.3708	4.70847	3.55669	4.69086	3.53851	4.94006	4.14215	4.76527	3.4945	4.75007	4.00543	5.07633	4.46574	-1.95427	-1.63705	-0.966631	-0.711101	-4.50318	-3.28055	0.000310899	0.00439395	0.00104602	0.0091584
Arhgap29	-0.492842	-0.216044	0.425908	1.05261	0.878169	0.95831	0.374253	0.440967	1.5604	0.819921	0.474193	-0.0704165	0.634208	-0.0575712	-1.59136	-0.801372	0.737312	0.354033	0.402622	0.458532	1.27852	0.587251	-0.149631	-1.55811	-1.1852	-1.54818	-0.245132	-0.630571	-0.478663	-1.60443	0.638254	0.126966	0.700876	0.177249
Arhgap30	8.60125	9.22556	8.53308	9.22778	0.313232	0.0984198	0.0503394	0.0259149	9.23984	8.57038	9.19066	8.37198	9.22577	8.5807	9.20223	8.77105	9.25288	8.47762	9.14154	8.30604	9.19263	8.50362	9.36782	8.95592	-1.54111	-1.6185	-0.623967	-0.69466	-5.10828	-5.6842	8.6422e-05	2.65107e-05	0.000356048	0.000101353
Arhgap31	3.07424	2.69001	4.70897	6.24623	0.569499	0.310298	0.0717602	0.330797	6.21755	4.66037	2.42294	2.33923	5.79099	4.75473	3.13094	3.51808	6.52771	4.63628	2.53984	2.90889	6.44867	4.78452	2.66631	3.53077	1.30504	-2.90164	0.384099	-1.53687	1.36705	-8.43096	0.18935	1.72426e-07	0.25504	1.35529e-06
Arhgap32	-0.259011	0.620061	-0.569696	-0.323277	0.785093	0.183444	0.374006	1.0275	0.124991	-0.614502	0.810209	0.54341	-0.228175	-0.646927	0.726299	-0.196384	0.590291	-0.0591095	0.402622	-1.33464	-1.78022	-0.958246	0.541115	-0.0484331	-1.86107	-1.21529	-0.89613	-0.281302	-2.09762	-0.583885	0.0511361	0.566937	0.0836485	0.639054
Arhgap33	1.22277	2.46814	1.04019	2.18456	0.435765	0.417639	0.580638	0.178149	2.10821	1.0093	1.97835	1.11503	2.21181	0.346644	2.35447	1.52453	2.4182	1.76782	2.55967	0.652382	2.00004	1.03699	2.98007	1.59916	-2.41493	-2.20612	-1.27198	-1.14151	-4.47399	-3.84128	0.000330976	0.00130044	0.00110357	0.00312415
Arhgap35	5.05623	5.0697	5.61937	5.28752	0.451114	0.162534	0.13189	0.231432	5.23735	5.54905	4.93693	4.82109	4.98064	5.62697	5.01468	5.33787	5.47732	5.50037	5.02047	4.54574	5.45475	5.80108	5.30671	5.52024	-1.01552	1.26148	-0.0222116	0.335119	-0.122731	1.93024	0.903754	0.0703691	0.926955	0.105677
Arhgap39	4.05118	4.40077	4.39076	4.58418	0.521043	0.225886	0.119171	0.181695	4.36252	4.23908	4.31867	3.67665	4.57567	4.43824	4.59633	4.56518	4.59124	4.52004	4.11859	3.53408	4.8073	4.36568	4.56947	4.4288	-1.27665	-1.13898	-0.352365	-0.187739	-1.7577	-0.99088	0.0967218	0.335588	0.144384	0.411227
Arhgap4	6.17443	7.88192	5.73825	7.82016	0.266646	0.14952	0.149635	0.0349826	7.77334	5.66344	7.98737	6.15357	7.84784	5.58487	7.91286	6.36783	7.84601	5.92984	7.66257	5.80481	7.81347	5.77486	7.96486	6.37152	-3.2675	-4.23372	-1.70819	-2.08193	-13.8133	-16.727	1.07838e-10	5.09718e-12	9.44027e-09	4.04946e-10
Arhgap5	3.41398	3.53369	3.9857	3.48279	0.702326	0.63578	0.683354	0.366248	3.57036	4.66037	4.08616	4.27789	3.95327	4.40401	2.63961	2.56483	3.29779	3.73371	3.86212	3.32825	3.10973	3.14472	3.54688	3.48493	-1.10602	1.40462	-0.145374	0.490175	-0.370604	1.3369	0.715493	0.198808	0.770488	0.261525
Arhgap6	2.14404	2.20272	1.42353	1.69977	0.466743	0.237968	0.545587	0.543646	2.32924	1.92834	2.30394	2.76648	1.97265	1.83611	1.90955	1.63441	1.31506	0.811317	2.46493	2.08339	1.18213	1.11835	2.13244	2.0919	-1.05451	-1.24014	-0.0765663	-0.310502	-0.265487	-0.937705	0.793815	0.361479	0.838408	0.437763
Arhgap9	4.25059	6.30245	3.97518	6.48732	0.281293	0.110287	0.11175	0.232865	6.21755	3.82024	6.34592	4.43824	6.41991	4.04372	6.40378	4.5124	6.53653	4.06852	6.31325	3.89817	6.7753	3.96823	6.14684	4.15353	-4.13823	-5.71015	-2.04902	-2.51353	-14.4516	-17.1892	5.28439e-11	3.28142e-12	5.90477e-09	3.17605e-10
Arhgdia	8.92052	9.00396	9.01282	9.02797	0.35553	0.161837	0.0998775	0.0907795	8.99312	8.95922	8.77491	8.65279	9.14659	9.15897	9.15469	9.31968	8.93164	8.99312	9.03046	8.59064	9.04054	8.93997	9.05579	9.11896	-1.05949	-1.0105	-0.0833636	-0.0150671	-0.587883	-0.106105	0.564311	0.916737	0.635729	0.937202
Arhgdib	8.1816	9.2632	7.61111	9.33871	0.177198	0.115584	0.161125	0.0914267	9.44744	7.46185	9.11395	8.05464	9.32517	7.73393	9.39613	8.44283	9.22577	7.76605	9.27136	8.09417	9.35646	7.4826	9.27136	8.13477	-2.1165	-3.31118	-1.08168	-1.72735	-9.83756	-15.719	1.89931e-08	1.3845e-11	3.73985e-07	8.35975e-10
Arhgdig	0.799025	-4.059	1.41568	-2.81067	0.501006	0.797587	0.624328	1.09853	-2.28836	0.534501	-4.45779	0.199066	-4.45779	1.88383	-4.45779	1.20937	-2.21716	1.41194	-2.86261	1.21532	-2.27938	1.83245	-4.45779	0.572341	29.5875	18.5285	4.88691	4.21167	7.82181	6.97205	4.82991e-07	2.2045e-06	4.8525e-06	1.19521e-05
Arhgef1	8.31781	10.0015	8.23021	10.0506	0.487329	0.178482	0.211954	0.298232	9.62995	8.01369	9.90784	8.24021	10.0617	8.09215	10.1509	8.71384	10.2008	8.46212	9.79618	7.65914	10.3098	8.35289	10.1509	8.65804	-3.21182	-3.53353	-1.68339	-1.82111	-8.33763	-9.01302	2.01283e-07	6.72897e-08	2.40769e-06	6.19859e-07
Arhgef10	0.947511	1.30519	1.48666	1.42333	0.376085	0.168968	0.160151	0.203168	1.44834	1.49012	1.44876	0.814405	1.20074	1.63898	1.45425	1.447	1.35758	1.55299	1.15739	0.552197	1.68665	1.26455	1.16037	0.976437	-1.2679	1.04853	-0.342436	0.0683639	-1.47873	0.327209	0.157435	0.747489	0.218211	0.798375
Arhgef10l	-0.0454355	3.29819	-0.194583	2.47519	1.16214	0.331106	0.442632	0.191914	2.56495	-0.408707	2.94208	-1.70859	2.68729	0.469206	3.24386	0.958285	2.24715	-0.409322	3.74309	0.458532	2.40137	-0.42951	3.26375	0.110032	-9.93214	-6.42035	-3.3121	-2.68265	-8.61405	-6.5688	1.27681e-07	4.68862e-06	1.69746e-06	2.27303e-05
Arhgef11	4.56512	5.98963	4.53334	6.00158	0.708886	0.226662	0.0691684	0.136038	6.01012	4.46421	5.67175	3.9283	5.83919	4.53645	6.06108	5.18679	6.17135	4.62711	6.01902	3.97461	5.98566	4.50557	6.20668	5.17079	-2.69462	-2.76735	-1.43008	-1.46851	-6.24133	-6.40061	8.7958e-06	6.46526e-06	5.20851e-05	3.00304e-05
Arhgef12	4.83412	5.07301	5.10119	5.20569	0.325485	0.261349	0.1059	0.248252	5.08235	5.16759	4.86029	4.58776	4.99812	5.20804	4.83414	4.78805	5.56067	4.97707	5.31649	4.65458	5.18164	5.05206	5.28114	5.3061	-1.19112	-1.07305	-0.252316	-0.101723	-1.52078	-0.631866	0.146629	0.535849	0.205409	0.609964
Arhgef18	5.63621	8.56584	5.03907	8.68581	0.715421	0.141666	0.164545	0.252734	8.45921	5.00377	8.42009	5.41306	8.47525	4.82104	8.70467	6.32985	8.89055	5.17917	8.47013	4.73243	8.91824	5.15228	8.66846	6.06949	-7.63089	-12.5263	-2.93185	-3.64689	-11.9888	-14.5301	9.75846e-10	4.84954e-11	4.03977e-08	1.98369e-09
Arhgef2	6.19127	6.92666	6.47861	6.96499	0.447015	0.194425	0.0991094	0.138813	6.79189	6.40416	6.71212	6.00995	6.93462	6.42651	7.05276	6.58364	7.01097	6.46062	6.81668	5.64395	7.12249	6.62314	7.1251	6.52754	-1.66562	-1.40134	-0.736059	-0.486806	-4.36908	-2.89145	0.000414652	0.0101159	0.00133559	0.0191189
Arhgef3	8.09312	7.93638	8.21932	8.00784	0.308613	0.124124	0.216552	0.116874	8.16075	8.08363	7.89822	8.27977	7.94796	7.99088	8.1187	8.38056	7.89174	8.44494	7.88808	7.6889	8.03089	8.35783	7.84051	8.02327	1.11469	1.15795	0.156639	0.211575	1.10604	1.49244	0.284057	0.15384	0.357976	0.209906
Arhgef37	-2.19793	0.60874	-3.75444	-0.904076	1.20231	0.393849	0.741203	0.555261	-0.801372	-4.16061	0.725824	-3.96249	-1.69835	-2.65636	1.11457	-1.93647	-0.707257	-3.96249	0.327004	-1.33464	-0.409322	-4.23829	0.267562	-1.55811	-6.89692	-7.14521	-2.78595	-2.83698	-5.54998	-4.79965	3.47908e-05	0.000165316	0.000166724	0.000504689
Arhgef39	-0.261549	0.883624	-2.08887	0.117874	0.769191	0.31691	1.53785	0.208437	0.237967	-4.16061	0.474193	0.729862	0.346951	-0.93565	0.876973	-0.801372	-0.0215061	-0.904654	0.938277	-0.0408618	-0.0919169	-2.35458	1.24505	-0.933826	-2.2311	-4.71655	-1.15776	-2.23773	-2.70628	-3.86331	0.0149418	0.00123962	0.0288428	0.00299322
Arhgef4	2.02386	2.1666	2.95902	2.3603	0.406008	0.136034	0.265406	0.396291	2.09448	3.01443	2.24638	1.94401	1.96918	2.78125	2.30352	2.51139	2.56285	2.72938	1.99941	1.53074	2.81469	3.31103	2.11709	2.10929	-1.09758	1.54011	-0.134326	0.623037	-0.540423	2.90545	0.59589	0.00981979	0.664819	0.0186028
Arhgef40	2.56246	2.32719	2.86738	2.54786	0.4293	0.236822	0.446397	0.362941	2.4786	3.24942	2.07904	2.70623	2.959	3.25837	2.5735	2.78423	2.6623	2.49116	2.17645	1.92349	2.09152	2.47059	2.47979	2.83589	1.1639	1.24016	0.218961	0.310523	0.809688	1.24374	0.429266	0.230413	0.508037	0.29792
Arhgef5	1.00062	0.758304	1.33959	1.11714	0.74291	0.384568	0.269705	0.446302	1.33108	1.42334	1.11257	0.54341	0.634208	1.23028	0.449446	1.3337	1.6274	1.66775	0.402622	0.247801	0.87589	1.03699	1.06858	1.87756	1.16603	1.16422	0.221603	0.219362	0.620287	0.683642	0.543265	0.503379	0.616364	0.579289
Arhgef6	6.12152	7.14867	5.91609	7.07443	0.216508	0.0667544	0.0230071	0.201308	7.34053	5.92817	7.22313	6.20373	6.97951	5.8961	7.08013	6.04777	7.10525	5.94253	7.18513	5.86392	6.87242	5.89756	7.10629	6.37066	-2.03983	-2.23107	-1.02845	-1.15774	-9.00205	-10.1058	6.84682e-08	1.27918e-08	1.03866e-06	1.57395e-07
Arhgef7	6.13559	6.154	6.45643	6.14444	0.390153	0.164966	0.0795316	0.101254	6.04144	6.35126	5.92388	5.8599	6.07579	6.44426	6.30836	6.52445	6.21153	6.49405	6.16034	5.74507	6.24901	6.53613	6.22343	6.41296	-1.0136	1.24177	-0.0194837	0.3124	-0.130637	2.10173	0.89759	0.0507303	0.922629	0.0793307
Arhgef9	-0.380454	-1.56507	1.24163	-0.168545	0.815403	0.511275	0.0894051	0.831207	0.64054	1.15819	-2.20518	-0.227198	-1.32554	1.36465	-1.59136	0.304355	0.102737	1.24529	-1.50732	-0.0408618	-0.0919169	1.1984	-0.95643	-1.55811	2.3287	2.6364	1.21953	1.39857	2.32163	3.76607	0.0328811	0.00153152	0.0571325	0.00361049
Arid1a	7.91879	8.92272	8.27119	8.9531	0.671861	0.240094	0.125391	0.244073	8.73694	8.2669	8.60591	7.63116	8.75328	8.09653	9.05579	8.35783	9.21373	8.37843	8.87678	7.11258	9.10844	8.34291	9.15239	8.57357	-2.00424	-1.60496	-1.00306	-0.682538	-4.21566	-2.86289	0.000577315	0.0107469	0.00176599	0.0201179
Arid1b	6.30835	7.20031	6.47208	7.19451	0.601302	0.313368	0.152106	0.191056	6.99517	6.62987	6.74746	5.83868	7.07414	6.26654	7.42168	6.74322	7.40007	6.4722	7.23322	5.74507	7.30864	6.51969	7.39889	6.90643	-1.85636	-1.6506	-0.892478	-0.722989	-3.96624	-3.21268	0.000991182	0.00508713	0.00281871	0.0103801
Arid2	6.48489	6.97811	6.4999	6.85049	0.229293	0.0834762	0.0962497	0.158134	6.86781	6.61667	6.90479	6.27375	6.64376	6.52549	6.98461	6.41153	7.02899	6.38767	6.93011	6.44371	6.8614	6.46978	7.09293	6.81057	-1.4078	-1.27516	-0.493438	-0.350677	-4.29998	-3.0563	0.000481221	0.00711884	0.00151517	0.0139773
Arid3a	4.17102	5.08533	4.00115	4.60519	0.325542	0.195655	0.279467	0.195446	4.38472	4.0134	4.84918	4.11324	4.60327	4.3921	5.20927	4.35009	4.86001	3.8035	5.00466	3.73946	4.57275	3.79561	5.27822	4.48131	-1.89862	-1.51714	-0.924951	-0.601355	-5.54221	-3.46868	3.5345e-05	0.00292334	0.00016883	0.00639275
Arid3b	5.39258	6.40632	5.72981	6.327	0.48256	0.185594	0.244472	0.127499	6.16394	5.92241	6.31824	5.10534	6.39639	5.38184	6.41361	5.67852	6.45439	5.74021	6.23194	4.87635	6.29329	5.87476	6.6615	5.9101	-2.02641	-1.51195	-1.01893	-0.596409	-5.47286	-3.23891	4.07129e-05	0.00480727	0.000189938	0.00988793
Arid4a	5.92972	7.16445	5.8733	7.2483	0.411213	0.223641	0.118001	0.0838842	7.29243	6.00645	7.44091	6.26033	7.14145	5.93721	6.94413	5.4461	7.33342	5.75833	7.02798	5.73019	7.22592	5.7912	7.24477	6.28225	-2.35965	-2.5935	-1.23857	-1.3749	-7.6757	-8.5029	6.22784e-07	1.5315e-07	5.94413e-06	1.22949e-06
Arid4b	6.1424	6.98417	6.11719	6.87936	0.704815	0.28748	0.26812	0.153084	6.88042	6.39588	7.20894	6.88351	7.0376	6.22693	6.56439	5.19476	6.92733	6.08191	7.11474	6.34981	6.67209	5.76405	7.0486	6.14152	-1.79417	-1.69578	-0.843314	-0.761948	-3.32478	-3.00338	0.00399321	0.00797177	0.00923205	0.0154533
Arid5a	7.99342	7.9608	7.86715	8.09283	0.235762	0.106282	0.220501	0.180775	7.94077	7.90909	7.8437	7.75322	7.96217	7.55409	8.04296	8.20028	8.13962	7.93436	7.89822	7.82884	8.32875	8.07106	8.05831	8.19135	1.02296	-1.16958	0.0327527	-0.225993	0.243693	-1.68069	0.810374	0.111036	0.852164	0.157669
Arid5b	4.97218	5.65077	5.52265	5.61734	0.95264	0.225113	0.204475	0.340765	5.42247	5.71609	5.36531	4.42578	5.28702	5.26084	5.68041	5.60747	6.05794	5.46429	5.64277	3.92363	5.70193	5.64939	5.91459	5.93185	-1.61684	-1.06499	-0.693173	-0.090841	-2.18622	-0.294853	0.0430197	0.771663	0.0721669	0.818849
Arih1	7.59275	7.51518	7.73792	7.51299	0.16972	0.0203101	0.0604095	0.0316329	7.48568	7.80107	7.53811	7.71084	7.50647	7.73504	7.49738	7.34157	7.55855	7.65712	7.52642	7.67551	7.50125	7.75848	7.4988	7.64306	1.05543	1.16868	0.0778342	0.224881	0.871902	2.51537	0.395365	0.0221936	0.474658	0.0382529
Arih2	7.09916	6.51108	7.18235	6.49472	0.0914357	0.0801138	0.265666	0.129152	6.39424	6.96822	6.51582	7.1599	6.3983	6.94303	6.56191	7.15528	6.51814	7.35525	6.39639	6.96518	6.66821	7.46291	6.57019	7.11626	1.50333	1.61072	0.588165	0.687707	4.99172	5.83509	0.000110282	1.95844e-05	0.000435052	7.81555e-05
Arl1	6.42993	5.68926	6.29036	5.66843	0.301464	0.229448	0.0614831	0.317349	6.13447	6.25324	6.02292	6.66628	5.53443	6.3819	5.55958	6.15946	5.42541	6.27033	5.65431	6.71441	5.57941	6.25599	5.52024	6.17955	1.67381	1.53579	0.743136	0.618983	4.52967	3.78485	0.000293747	0.00147023	0.000995485	0.00348034
Arl10	1.22559	2.81453	1.84706	2.81679	0.907467	0.433524	0.22734	0.408659	2.27052	2.01722	2.27692	0.3355	2.79404	1.63898	3.17745	2.0428	3.24304	2.06859	2.64906	0.552197	2.95957	1.66343	3.1547	1.97187	-3.03577	-1.9262	-1.60206	-0.94576	-4.45527	-2.94476	0.000344536	0.00903271	0.00113939	0.0172905
Arl11	-1.59543	0.480226	-2.51145	-0.346369	0.34733	0.384544	1.06479	0.510274	-0.617263	-1.68781	0.725824	-1.24717	0.153454	-2.65636	0.234887	-1.5011	-0.925445	-3.96249	0.882037	-2.07536	0.00377655	-1.73914	0.0781563	-1.55811	-4.21565	-4.44042	-2.07576	-2.1507	-4.88608	-4.26349	0.000137721	0.000520638	0.000525061	0.00139786
Arl13b	3.78408	3.94134	4.078	3.94684	0.282067	0.0392014	0.212552	0.163267	4.16996	4.24839	3.9137	4.09076	3.79343	3.87639	3.99038	3.42381	3.95794	3.91282	3.95526	3.72901	3.86604	4.2744	3.90602	3.89274	-1.12567	1.09287	-0.170783	0.128127	-1.13139	0.886585	0.273542	0.387627	0.346372	0.464841
Arl14ep	5.83192	4.98614	6.05441	4.78171	0.381975	0.200524	0.196569	0.0587488	4.77429	5.9991	5.27964	6.25056	4.78958	5.80255	4.86231	5.3703	4.85303	6.2415	4.85252	6.00903	4.70994	6.17449	4.9501	5.69779	1.80033	2.41547	0.848265	1.2723	5.19374	7.78643	7.23438e-05	5.13524e-07	0.000307687	3.43783e-06
Arl15	2.38864	2.60366	2.61018	2.80084	0.0608808	0.123404	0.0453264	0.162511	2.95303	2.64906	2.66901	2.33923	2.64031	2.54474	2.43372	2.46153	2.92803	2.62636	2.59654	2.41619	2.68201	2.62054	2.71539	2.33759	-1.15803	-1.14429	-0.211668	-0.194456	-1.48266	-1.45414	0.156398	0.164055	0.216906	0.222035
Arl16	3.18498	2.69015	3.34153	3.15239	0.086567	0.266037	0.230111	0.0737458	3.26216	3.12416	3.01896	3.10434	3.10895	3.16147	2.73579	3.16404	3.12873	3.53029	2.37639	3.16373	3.10973	3.55022	2.62947	3.30781	1.41396	1.13663	0.499744	0.184766	3.14139	1.27468	0.00593095	0.219508	0.0129677	0.285829
Arl2	3.79759	3.62996	3.66428	3.6539	0.106351	0.136802	0.106823	0.188171	3.51517	3.72843	3.70671	3.71783	3.6345	3.7783	3.66207	3.92719	3.54049	3.60017	3.72267	3.8417	3.92545	3.55022	3.4284	3.70363	1.13071	1.01262	0.177228	0.0180919	1.41531	0.145192	0.174968	0.88626	0.238591	0.913511
Arl2bp	6.01377	6.51333	5.66132	6.61319	0.173938	0.13294	0.113949	0.119174	6.70134	5.52696	6.66778	6.03481	6.46506	5.60831	6.58056	6.03791	6.56868	5.73859	6.39639	6.20179	6.71766	5.77141	6.4086	5.78056	-1.41238	-1.93448	-0.498127	-0.951945	-4.64314	-8.81801	0.00023052	9.18068e-08	0.000815723	7.99108e-07
Arl3	3.46997	3.10463	3.18668	3.23402	0.210126	0.255833	0.202408	0.282985	3.65505	2.92566	3.38944	3.55669	3.10895	3.39783	2.77814	3.45709	3.04397	3.27852	3.06312	3.68009	3.12812	3.14472	3.1878	3.18603	1.29933	-1.046	0.377763	-0.0648836	2.13571	-0.367668	0.0474894	0.717642	0.0785716	0.773468
Arl4a	4.4811	4.08968	4.31462	3.99783	0.245599	0.23397	0.10317	0.157458	4.21238	4.19609	4.40715	4.58599	3.88335	4.44755	3.85137	4.32352	3.87626	4.31475	4.00818	4.77552	4.01935	4.30007	4.09201	4.23936	1.31974	1.24057	0.400253	0.311009	2.80102	2.16128	0.0122471	0.0451754	0.0243137	0.0716716
Arl4c	5.2405	6.84486	5.35279	7.31061	0.347323	0.317721	0.268957	0.269677	7.17628	5.10203	7.23675	5.36418	7.0048	5.73411	6.96965	5.58569	7.46083	5.29744	6.59644	4.76365	7.60052	5.27757	6.57658	5.24846	-3.04035	-3.89061	-1.60424	-1.96	-8.2645	-10.1168	2.27406e-07	1.25883e-08	2.6487e-06	1.55679e-07
Arl4d	2.43514	2.43151	1.70025	2.7288	0.304911	0.449185	0.372502	0.249295	2.92128	1.22177	2.98929	2.55967	2.67491	1.63898	2.60187	2.76853	2.39788	2.1078	2.06172	2.36017	2.92112	1.83245	2.07316	2.05221	1.02765	-2.05127	0.0393512	-1.03652	0.165651	-4.12888	0.870378	0.000696547	0.901061	0.00179984
Arl5a	7.24038	6.90467	7.13924	6.7177	0.381492	0.0977802	0.125373	0.140594	6.83919	7.20437	6.94959	7.48157	6.83274	7.27203	6.78262	6.72527	6.64023	6.98692	7.00955	7.57173	6.55863	7.09364	6.87692	7.18295	1.26241	1.33953	0.336182	0.421731	2.28737	2.8716	0.035212	0.0105506	0.0607448	0.019799
Arl5b	6.027	5.45374	6.39458	5.41509	0.128559	0.17976	0.0897758	0.130289	5.45475	6.3927	5.60894	6.06269	5.31166	6.28994	5.19548	5.87461	5.58229	6.38638	5.52585	5.98978	5.31166	6.50929	5.48469	6.18094	1.48734	1.9713	0.572732	0.979148	5.32042	9.16187	5.5666e-05	5.32451e-08	0.000246972	5.11034e-07
Arl5c	5.29439	7.15701	4.59466	7.09734	0.22973	0.0490486	0.2698	0.0799811	7.19658	4.593	7.11078	5.26933	7.04977	4.96209	7.21461	5.51584	7.01791	4.50257	7.12219	5.40758	7.1251	4.321	7.18046	4.9848	-3.62095	-5.67277	-1.85637	-2.50405	-14.9075	-19.2192	3.22748e-11	5.33798e-13	4.14566e-09	1.095e-10
Arl6	0.736502	0.708299	0.646207	0.386351	0.377698	0.272946	0.233772	0.702512	1.1984	0.318047	0.989747	1.11503	0.746942	0.679855	0.553176	0.652382	-0.157617	0.716787	0.882037	0.931545	-0.242318	0.870138	0.408237	0.247049	1.03337	1.15948	0.0473516	0.213479	0.149434	0.651464	0.882963	0.523425	0.911069	0.598947
Arl6ip1	7.43558	7.88371	7.03987	7.95516	0.186548	0.0781395	0.0490024	0.124752	8.1115	6.99324	7.90993	7.28094	7.94796	7.08701	7.96997	7.55728	7.80618	7.07708	7.87143	7.6325	7.95499	7.00216	7.78352	7.27158	-1.36489	-1.88572	-0.448787	-0.915116	-4.44529	-9.08082	0.000351996	6.04643e-08	0.00116071	5.66863e-07
Arl6ip4	5.03573	4.91882	4.81231	4.9796	0.134851	0.0446575	0.0512677	0.151396	5.07286	4.79445	4.87895	4.90536	5.06847	4.86764	4.89846	5.15633	4.75516	4.74997	4.91604	5.14778	5.02193	4.83719	4.98183	4.93347	1.08677	-1.12459	0.12004	-0.169404	1.20474	-1.69899	0.244746	0.107477	0.316115	0.153232
Arl6ip5	6.62887	6.81845	6.2152	7.15993	0.189525	0.198103	0.22156	0.109934	7.22592	5.88731	7.04191	6.73847	7.0352	6.3484	6.9234	6.73131	7.10381	6.35168	6.69203	6.70001	7.27479	6.27341	6.61645	6.34569	-1.14051	-1.9252	-0.189682	-0.945012	-1.45971	-7.2483	0.162536	1.33147e-06	0.224242	7.67931e-06
Arl6ip6	4.60782	4.40098	4.49394	4.41677	0.28886	0.0368061	0.129603	0.0593894	4.45325	4.63564	4.44801	4.95336	4.48082	4.55751	4.37889	4.26542	4.35961	4.34031	4.36556	4.68896	4.3734	4.44229	4.41146	4.52355	1.15097	1.05392	0.202849	0.0757641	1.57819	0.592797	0.132879	0.561091	0.189155	0.633504
Arl8a	5.23048	5.71701	5.17243	5.76331	0.231613	0.220955	0.117953	0.0990815	5.62131	5.11206	5.38588	5.00905	5.83401	5.34926	5.82451	5.49924	5.7694	5.10945	5.81752	5.06798	5.82852	5.11894	5.84013	5.34565	-1.40228	-1.50602	-0.487771	-0.590737	-3.80954	-4.62159	0.00139338	0.00024136	0.00377722	0.000706249
Arl8b	6.46675	6.10542	6.37906	5.9942	0.130704	0.0328188	0.0769747	0.105365	6.10952	6.27593	6.14263	6.44346	6.03855	6.36474	6.0732	6.48752	5.9658	6.44206	6.12288	6.62655	5.86293	6.43352	6.08297	6.30946	1.28486	1.30509	0.361616	0.384152	4.0288	4.28149	0.00086531	0.000500807	0.00251221	0.00135201
Armc1	5.63734	5.23623	5.63372	5.29345	0.252895	0.105622	0.0479774	0.112502	5.45781	5.66937	5.36531	5.83007	5.20303	5.67029	5.1367	5.55633	5.26136	5.62668	5.2783	5.84787	5.25161	5.56855	5.1646	5.3151	1.32392	1.26453	0.404811	0.338606	3.4948	2.95296	0.00276215	0.00887652	0.00674179	0.0170223
Armc10	5.57069	5.67478	5.59823	5.7181	0.143923	0.171355	0.0718026	0.196409	5.98403	5.56578	5.92132	5.69697	5.60518	5.555	5.63939	5.50765	5.54022	5.70564	5.52585	5.68088	5.74297	5.5665	5.61256	5.39725	-1.07259	-1.08755	-0.101105	-0.121087	-0.871049	-1.0496	0.395817	0.308541	0.475011	0.382379
Armc5	5.31662	5.04171	5.50984	5.02092	0.360822	0.127557	0.280314	0.203483	4.71946	5.55683	4.85222	5.03895	5.15764	5.10283	5.09575	5.70066	5.12654	5.72892	5.12959	4.9803	5.08003	5.65078	5.08928	5.54656	1.20768	1.40814	0.272244	0.493795	1.56915	2.8886	0.13497	0.0101772	0.191735	0.0192137
Armc6	4.30757	2.52765	4.70623	2.92624	0.18767	0.223905	0.088298	0.130004	2.76472	4.7121	2.26284	4.13708	3.04914	4.76316	2.8087	4.48018	3.01175	4.57959	2.4955	4.45947	2.87935	4.77008	2.54357	4.15353	3.4465	3.44213	1.78513	1.7833	11.9481	13.3015	1.0281e-09	1.95004e-10	4.1682e-08	5.72678e-09
Armc7	4.39742	4.99402	4.50412	5.4422	0.221895	0.106138	0.0622833	0.189753	5.35907	4.4258	5.14124	4.25603	5.25889	4.53645	4.99644	4.72476	5.44889	4.48588	4.89772	4.34497	5.70193	4.56836	4.9407	4.26393	-1.50073	-1.91272	-0.58566	-0.935623	-4.68075	-7.74515	0.000212778	5.51707e-07	0.000761171	3.64376e-06
Armc8	6.2373	5.88983	6.35785	5.98499	0.170524	0.0577429	0.036472	0.0625481	6.03755	6.39449	5.88983	6.02041	6.02214	6.38375	5.80817	6.18485	5.98241	6.32985	5.93118	6.39613	5.89788	6.3233	5.93013	6.34781	1.27206	1.29456	0.34717	0.372457	3.80012	4.09724	0.00142221	0.000745968	0.00384706	0.00191208
Armc9	4.74983	4.99756	4.69052	4.74704	0.792974	0.445689	0.474358	0.290756	4.33063	4.56991	4.64115	4.1459	4.80025	4.10717	4.69086	4.4703	4.85303	4.85222	5.05075	4.46584	5.00425	5.23279	5.60747	5.91727	-1.21462	-1.03158	-0.280503	-0.0448584	-0.878224	-0.138921	0.392021	0.891139	0.471426	0.917535
Armcx2	3.76627	4.19173	3.48408	4.17562	0.169513	0.149746	0.103174	0.277619	4.30836	3.44447	4.22306	3.73099	3.76365	3.63576	4.3659	4.0143	4.36467	3.45132	4.17509	3.68009	4.26581	3.40479	4.00285	3.63972	-1.33276	-1.61369	-0.414418	-0.69036	-2.85232	-4.64102	0.01099	0.000231566	0.0221184	0.000680198
Armcx3	4.24912	3.92632	3.86854	3.77445	0.0858154	0.135905	0.173722	0.203785	3.9506	4.09302	4.01592	4.19971	3.84413	3.6698	3.762	4.32111	3.82254	3.84309	4.05746	4.32213	3.48053	3.86824	3.86989	4.15353	1.25542	1.06201	0.328171	0.0868006	2.61814	0.668739	0.017953	0.512608	0.0337822	0.588213
Armcx4	0.831887	1.85937	1.72341	1.93055	0.580303	0.494613	0.362944	0.158797	1.97174	1.64244	2.39817	0.435421	1.73028	1.47398	2.11004	1.447	2.11302	2.25728	1.65057	0.247801	1.90716	1.51995	1.27869	1.19732	-2.00746	-1.1535	-1.00537	-0.206016	-3.19453	-0.762123	0.00529002	0.456392	0.0117211	0.533577
Armcx5	3.69081	3.78536	3.74295	3.66733	0.278958	0.236355	0.200107	0.241428	3.81102	3.84132	4.09046	3.90877	3.30604	3.44951	3.53758	3.33592	3.7749	3.78891	3.68098	3.91837	3.77739	3.89205	3.83241	3.60017	-1.06808	1.05683	-0.0950157	0.0797393	-0.552005	0.466919	0.588102	0.646464	0.657788	0.710246
Armcx6	3.60973	0.430489	2.93067	0.599744	0.209401	0.392089	0.298586	0.430121	1.02368	3.30329	0.324878	3.51909	0.634208	2.6025	0.991915	3.8739	0.737312	3.00827	0.327004	3.66169	0.00377655	2.80862	0.0781563	3.38425	9.17673	4.96279	3.19798	2.31115	11.6533	8.68097	1.50678e-09	1.14521e-07	5.39303e-08	9.63265e-07
Armt1	5.00243	5.22231	4.96155	5.2231	0.108371	0.0712084	0.0638391	0.064101	5.3151	4.92235	5.30471	4.89189	5.1857	5.03318	5.19877	4.98142	5.17375	4.9955	5.1375	5.15163	5.21784	4.89517	5.24828	4.9848	-1.16296	-1.19995	-0.217796	-0.262978	-2.45595	-2.97926	0.0250618	0.0083928	0.0452063	0.016185
Arnt	5.76718	6.53815	5.65306	6.54369	0.303607	0.0289083	0.0921592	0.103569	6.46073	5.64236	6.52869	5.38109	6.44867	5.52761	6.5291	5.98622	6.64731	5.7077	6.5145	5.6697	6.61805	5.73456	6.5803	6.03172	-1.70714	-1.85377	-0.771579	-0.89046	-6.36334	-7.32724	6.94605e-06	1.155e-06	4.24673e-05	6.7955e-06
Arntl	4.25504	4.75434	4.06048	4.90068	0.0798567	0.0816335	0.184085	0.234892	5.10044	3.981	4.81331	4.2945	4.58522	3.85042	4.7621	4.13553	4.86001	4.27344	4.63664	4.3017	5.05704	4.13708	4.80534	4.28842	-1.41553	-1.78956	-0.501339	-0.839604	-3.9506	-6.59842	0.00102542	4.43247e-06	0.00290405	2.1672e-05
Arpc1a	5.77114	5.53422	5.61561	5.53072	0.137965	0.0762473	0.0450954	0.0941949	5.44499	5.56775	5.44333	5.60818	5.60139	5.58704	5.62465	5.91145	5.4541	5.64787	5.55683	5.85527	5.6224	5.65981	5.51206	5.70966	1.17923	1.06117	0.237844	0.0856624	2.60337	0.93904	0.0185111	0.360813	0.0347232	0.43711
Arpc1b	8.02513	8.61107	7.90656	8.62398	0.212647	0.140737	0.0992339	0.169984	8.55837	7.87802	8.44494	7.90909	8.83829	8.05343	8.78072	8.30343	8.43694	7.85629	8.64826	7.81835	8.66231	7.83851	8.57038	8.06966	-1.50105	-1.64418	-0.585968	-0.717368	-4.92144	-6.02281	0.000127835	1.34925e-05	0.000492835	5.65022e-05
Arpc2	8.51983	8.58759	8.54555	8.65221	0.140096	0.0625385	0.126975	0.147033	8.83003	8.35595	8.56362	8.50769	8.66042	8.59305	8.68024	8.70721	8.47013	8.61099	8.54286	8.36791	8.64826	8.62223	8.56362	8.49652	-1.04819	-1.07648	-0.0679055	-0.106323	-0.664272	-1.03913	0.515393	0.313247	0.590641	0.387547
Arpc3	7.8017	7.84785	7.22312	7.81841	0.267616	0.106076	0.136076	0.192531	8.08138	7.14527	7.98972	7.91933	7.83371	7.42406	7.82244	7.69754	7.63988	7.13385	7.8453	8.10325	7.71869	7.18931	7.73393	7.48668	-1.03286	-1.51036	-0.0466392	-0.594891	-0.355417	-4.54522	0.726632	0.000284135	0.780039	0.00081493
Arpc4	7.3395	7.13061	7.1817	7.01693	0.15094	0.189484	0.0762161	0.193921	6.78761	7.08507	6.90134	7.25988	7.20971	7.2473	7.30181	7.4852	6.92936	7.23787	7.26954	7.44539	7.14103	7.15657	7.04977	7.16754	1.15544	1.12077	0.20844	0.16449	1.76435	1.39343	0.0955656	0.181375	0.143093	0.241974
Arpc5	8.49019	8.33637	8.13129	8.23012	0.360351	0.245819	0.125319	0.302705	8.63987	7.97203	8.65698	8.70721	8.27792	8.21026	8.2442	8.31227	8.00507	8.24983	8.37031	8.86437	7.99762	8.09303	8.07399	8.07692	1.11213	-1.07053	0.153326	-0.0983189	0.867507	-0.556868	0.3977	0.584848	0.476796	0.655053
Arpc5l	7.15768	7.01641	6.61749	6.82006	0.183904	0.115806	0.232121	0.145024	6.96373	6.60766	6.97618	7.18253	6.88716	6.32968	7.18825	7.17307	6.62596	6.89749	6.96518	7.36094	6.80337	6.63515	6.93602	6.91418	1.10241	-1.15053	0.140664	-0.202299	1.12162	-1.61727	0.277559	0.124154	0.350505	0.173765
Arpp19	6.2196	5.57031	6.00697	5.65288	0.441918	0.145513	0.159965	0.176329	5.91459	6.10357	5.71689	6.49701	5.60139	6.18138	5.45912	5.77101	5.55221	5.85942	5.67314	6.68796	5.54333	5.8835	5.43211	5.92241	1.57004	1.27641	0.650798	0.35209	3.77588	2.05365	0.0014992	0.0556631	0.00401892	0.0859974
Arrb1	3.97115	6.40537	3.15773	6.51636	0.474906	0.0281301	0.313613	0.240685	6.41659	2.72139	6.40442	3.89514	6.22358	3.18528	6.43745	4.23316	6.68951	3.463	6.41053	3.33737	6.73575	3.26125	6.36907	4.41893	-5.44927	-10.2845	-2.44606	-3.36241	-13.2076	-16.1655	2.17827e-10	8.833e-12	1.43245e-08	5.89324e-10
Arrb2	4.69086	6.11875	4.54225	6.3359	0.140515	0.05776	0.166016	0.234679	6.11326	4.38417	6.19043	4.8485	6.50254	4.77377	6.13842	4.74043	6.15616	4.47911	6.06061	4.51495	6.57165	4.53196	6.08553	4.65955	-2.69144	-3.47019	-1.42838	-1.79501	-11.6428	-14.4851	1.52747e-09	5.09412e-11	5.45286e-08	2.06836e-09
Arrdc1	5.17461	6.44309	4.79264	6.45515	0.164507	0.147248	0.0693853	0.159145	6.24506	4.69711	6.58364	5.39092	6.44519	4.82655	6.52503	5.16887	6.5038	4.78978	6.2487	4.99125	6.62655	4.85713	6.415	5.1474	-2.41094	-3.16651	-1.26959	-1.66289	-11.483	-14.6939	1.88543e-09	4.05932e-11	6.43012e-08	1.73265e-09
Arrdc2	3.33834	3.731	3.51037	4.0143	0.252154	0.143276	0.115439	0.307838	3.64838	3.46166	3.86872	3.58748	3.87657	3.48053	3.75045	3.50574	4.21814	3.41998	3.53017	3.04672	4.31409	3.67932	3.77468	3.21342	-1.30822	-1.40273	-0.387601	-0.488235	-2.28292	-3.05234	0.0355259	0.00717951	0.0612094	0.0140864
Arrdc3	5.78455	6.48441	5.17222	6.31518	0.208074	0.0996095	0.123815	0.169775	6.50475	5.08768	6.59595	5.75874	6.24492	5.06116	6.36605	5.56469	6.39424	5.33076	6.44725	6.0666	6.11682	5.20927	6.52842	5.74817	-1.62421	-2.20886	-0.699736	-1.1433	-6.03019	-9.64087	1.32974e-05	2.55048e-08	7.35207e-05	2.78868e-07
Arrdc4	3.48687	2.60608	3.23867	2.70203	0.247148	0.373624	0.208114	0.341817	3.16032	3.07556	2.76315	3.58748	2.33656	3.13094	3.05829	3.6803	2.69174	3.20818	2.25673	3.55489	2.61951	3.53999	2.34614	3.12482	1.87291	1.43849	0.90528	0.524555	4.34007	2.54143	0.000441386	0.0210364	0.00140915	0.0364641
Arsa	3.25897	4.24426	3.00007	4.39567	0.305381	0.0779267	0.303708	0.0492158	4.35542	3.32917	4.20321	2.9747	4.36544	2.62667	4.34982	3.6915	4.39736	3.14054	4.17133	3.16373	4.46445	2.90388	4.2527	3.20598	-1.96168	-2.6195	-0.972089	-1.38929	-6.35591	-8.91757	7.04613e-06	7.8297e-08	4.29645e-05	7.00595e-07
Arsb	4.1565	5.03195	3.86565	4.82266	0.432912	0.169932	0.136907	0.088336	4.95483	3.85338	5.02295	4.17533	4.78479	4.05165	5.27402	4.61034	4.78095	3.72225	4.89558	3.57073	4.77008	3.8353	4.93523	4.26958	-1.83247	-1.94587	-0.87379	-0.960414	-5.30897	-5.62772	5.69963e-05	2.97149e-05	0.000251641	0.000112014
Arsg	1.72876	1.9749	2.05446	1.89	0.388968	0.290318	0.469998	0.157302	1.8336	2.35871	1.656	1.32683	2.10274	1.63898	2.31815	1.49106	1.89419	1.66775	2.09126	1.92349	1.72946	2.55242	1.83419	2.17364	-1.20093	1.12302	-0.264153	0.167386	-1.03227	0.685963	0.316355	0.501951	0.392559	0.577984
Arsk	2.44535	3.93149	2.43793	3.88773	0.372389	0.212195	0.287385	0.176268	3.97043	2.588	4.23098	2.80866	3.7281	2.49092	3.88676	2.50482	4.09639	2.65407	3.87809	2.54309	3.75602	2.01874	3.73015	1.92483	-2.75834	-2.73521	-1.4638	-1.45165	-7.76266	-7.72846	5.35161e-07	5.67975e-07	5.29155e-06	3.73684e-06
Art2a-ps	-0.384803	0.142956	0.857749	0.988772	0.337001	0.565432	0.432648	0.693997	1.22397	0.867313	0.93108	-0.622436	-0.0316763	0.346644	-0.0693114	0.0754298	1.24005	1.40387	-0.397101	-0.650457	1.52274	0.813171	0.107156	-0.341747	-1.4172	-1.08202	-0.503047	-0.113724	-1.13151	-0.333415	0.273494	0.742883	0.346372	0.794566
Art2b	4.30299	4.38142	4.85404	5.10283	0.183103	0.512089	0.287837	0.402927	5.18129	4.58976	4.99694	4.51399	4.51271	4.64115	4.60712	4.37809	5.38826	5.19147	3.9216	4.09105	5.32907	4.99377	4.00002	4.22883	-1.04539	-1.18504	-0.0640432	-0.244933	-0.263055	-1.11346	0.795658	0.28095	0.839902	0.352959
Art3	0.332761	-1.7785	-0.436411	-0.850234	0.87885	0.469384	0.401398	0.774998	-0.194958	-0.614502	-1.27596	0.760912	-0.228175	-0.00480039	-2.03203	0.984615	-1.19759	-0.904654	-1.50732	-0.957475	-1.78022	-0.22169	-2.29869	0.542993	4.32683	1.29261	2.11331	0.370288	3.88388	0.73361	0.00118542	0.473146	0.00328873	0.549942
Art4	0.48545	2.38434	-1.06859	2.74188	0.975767	0.219688	0.528271	0.598384	2.90631	-1.22654	2.66901	-0.911228	1.86613	-1.74765	2.13674	0.900137	3.2142	-0.629687	2.33615	1.33108	2.9809	-0.67047	2.39545	0.621807	-3.64279	-13.9037	-1.86504	-3.7974	-4.49042	-7.11225	0.000319515	1.70459e-06	0.00107108	9.52739e-06
Arv1	3.91045	2.99413	4.41295	3.24122	0.199986	0.240157	0.206296	0.253071	2.98222	4.47072	2.98929	3.61061	3.06905	4.10717	3.21635	4.0143	3.49183	4.53085	2.66183	4.00198	3.42179	4.54308	3.10903	4.01493	1.89208	2.27708	0.919976	1.18718	5.27821	7.46342	6.07325e-05	9.05559e-07	0.0002663	5.55129e-06
Arvcf	1.20747	1.81043	1.22774	2.00451	0.32866	0.223053	0.503827	0.3386	1.8336	0.570967	1.51097	1.59522	1.8363	1.16025	2.02867	1.27524	1.83573	1.76782	1.78526	0.798937	2.51241	1.41194	1.91683	1.16049	-1.53137	-1.70124	-0.614826	-0.766586	-2.28932	-2.9625	0.0350758	0.00869793	0.0605403	0.0167265
Arxes2	-0.467782	-1.53937	0.456589	-0.5238	1.487	0.236942	0.191504	0.274806	-0.30855	0.423369	-1.6601	0.729862	-0.402934	0.469206	-1.26612	-1.93647	-0.925445	0.233925	-1.79941	0.89359	-0.458271	0.699856	-1.43185	-1.55811	2.10157	1.96213	1.07147	0.972423	1.76931	2.0194	0.0947091	0.0594373	0.141996	0.0911828
As3mt	3.52856	3.80329	2.93905	3.51795	0.197378	0.23425	0.29496	0.156262	3.50432	3.10866	3.54079	3.26022	3.47126	2.92939	3.90741	3.73443	3.36229	3.19025	4.07266	3.57614	3.73395	2.5279	3.69232	3.54346	-1.20728	-1.48946	-0.271758	-0.574785	-1.71657	-3.32745	0.104153	0.00397022	0.15384	0.00835247
Asah1	4.61317	5.3409	4.30709	5.04768	0.0845093	0.188754	0.0994401	0.351675	5.54963	4.30806	5.5905	4.71677	4.9886	4.42437	5.29242	4.5124	4.91978	4.31475	5.34526	4.59543	4.73269	4.18119	5.13544	4.62808	-1.65564	-1.68246	-0.727391	-0.750574	-4.88946	-4.87705	0.000136744	0.000140369	0.000521767	0.000436083
Asah2	1.50265	2.36714	1.75565	2.42864	0.514846	0.205805	0.315266	0.264218	2.70623	1.97251	2.63006	1.04463	2.54747	2.00602	2.13674	1.87493	2.08957	1.72119	2.39739	1.07479	2.3713	1.32289	2.30437	2.01623	-1.82455	-1.60909	-0.867544	-0.686245	-3.49819	-2.92924	0.00274189	0.00933587	0.00670068	0.0177915
Asap1	5.58754	6.62847	5.77483	6.90328	0.394077	0.0818939	0.0583219	0.200102	6.84324	5.80087	6.53653	5.58339	6.64818	5.78932	6.62536	5.6452	7.03094	5.68939	6.61623	5.08061	7.09075	5.81974	6.73575	6.04094	-2.06502	-2.18667	-1.04615	-1.12874	-6.93177	-7.50991	2.37471e-06	8.33851e-07	1.76841e-05	5.17869e-06
Asap2	3.01723	3.06147	3.55266	3.08743	0.281314	0.350162	0.489536	0.0863307	3.20859	4.04622	2.54474	2.6768	3.04357	3.7236	3.23685	3.21858	3.01158	2.88475	3.1553	2.89796	3.08597	3.55606	3.30899	3.2756	-1.04055	1.38046	-0.0573421	0.465151	-0.239676	2.10066	0.813437	0.0508359	0.85437	0.0794778
Asb1	3.96258	4.45926	3.86863	4.30871	0.294232	0.089533	0.104957	0.150496	4.33858	3.8345	4.32962	3.58748	4.15624	3.76603	4.50557	4.24839	4.50473	3.85953	4.47242	3.87809	4.23531	4.01448	4.52944	4.13635	-1.41007	-1.35593	-0.495762	-0.439283	-3.66977	-3.21543	0.00188839	0.00505706	0.00490068	0.0103275
Asb13	6.19974	6.36454	5.8514	6.39641	0.130487	0.0725709	0.0851446	0.111412	6.26636	5.80817	6.43287	6.32968	6.49041	5.9143	6.41964	6.02882	6.48805	5.93026	6.31824	6.17474	6.34082	5.75289	6.2874	6.26574	-1.12123	-1.45919	-0.165082	-0.545169	-1.77717	-5.84911	0.0933684	1.90436e-05	0.140292	7.62854e-05
Asb2	3.77621	3.5242	3.89689	3.689	0.459981	0.437789	0.237757	0.355477	3.45327	3.58257	2.91031	3.67665	4.2183	4.16014	3.762	4.29073	3.55364	3.91282	3.90045	3.19859	3.53077	3.93201	3.52402	3.93887	1.18248	1.15088	0.24182	0.20274	0.960571	0.84405	0.350182	0.410319	0.428309	0.48767
Asb3	4.50312	4.45731	3.91535	4.38241	0.399559	0.205649	0.145139	0.112331	4.48617	3.79888	4.75457	4.60538	4.47299	3.82196	4.41748	4.44903	4.28659	3.92308	4.37216	4.96092	4.28391	4.11746	4.28505	3.99717	1.04568	-1.38668	0.0644388	-0.471631	0.392793	-2.7385	0.699336	0.0139671	0.755873	0.0254391
Asb6	5.72202	5.42427	5.84256	5.59734	0.155111	0.10427	0.0793381	0.175396	5.38305	5.77472	5.30917	5.55747	5.5665	5.78465	5.48276	5.89322	5.6322	5.8666	5.3679	5.80749	5.80759	5.94429	5.53727	5.6299	1.22984	1.18736	0.298472	0.247755	2.76226	2.32571	0.0132878	0.032613	0.0261008	0.0537624
Asb7	3.92529	4.21531	4.11311	4.20234	0.200183	0.10377	0.149628	0.151171	4.22393	4.20205	4.09639	3.67665	4.25733	3.90689	4.31393	4.09817	4.34031	4.24194	4.1613	3.84994	3.98779	4.10158	4.2896	4.07639	-1.22377	-1.06531	-0.29133	-0.0912761	-2.28913	-0.738826	0.0350886	0.470054	0.0605548	0.546984
Asb8	4.45068	4.51662	4.12588	4.46792	0.0982768	0.100996	0.221972	0.0989409	4.40768	4.03738	4.43824	4.34548	4.43874	3.85382	4.66449	4.57234	4.61483	4.32806	4.47242	4.48099	4.41043	4.28427	4.49135	4.4039	-1.04416	-1.26594	-0.062342	-0.340211	-0.543048	-2.9001	0.59412	0.00993205	0.663006	0.0187999
Ascc1	3.49884	3.88679	3.46209	4.09761	0.191068	0.0670672	0.169398	0.192705	4.32823	3.29292	3.9137	3.23112	4.02522	3.64601	3.83184	3.6803	3.87626	3.34625	3.83241	3.56644	4.16072	3.56319	3.96921	3.51749	-1.30292	-1.56087	-0.38175	-0.642349	-2.77105	-4.78667	0.0130445	0.000169925	0.0257038	0.000516808
Ascc2	6.25156	5.85684	6.7473	5.95857	0.276468	0.0999162	0.145049	0.0964901	5.85837	6.62749	5.80654	6.09633	6.07821	6.61848	5.83419	6.54112	5.9077	6.8465	5.7832	5.94739	5.99002	6.89673	6.00342	6.4214	1.31405	1.72778	0.394016	0.788922	3.17271	6.38706	0.0055445	6.63599e-06	0.012216	3.06887e-05
Ascc3	6.73097	6.49203	6.93963	6.47287	0.431233	0.128994	0.207656	0.223869	6.5522	7.14051	6.48074	7.16115	6.71906	7.09565	6.33293	6.13761	6.43352	6.739	6.6478	6.75156	6.18669	6.78338	6.50665	6.87356	1.18056	1.38181	0.239471	0.466555	1.36213	2.65284	0.190869	0.016704	0.256783	0.0298118
Asf1a	5.21351	4.31982	4.99461	4.42226	0.550395	0.211644	0.0253563	0.0799976	4.48617	5.01601	4.58125	5.75098	4.36134	4.97106	4.27762	4.76229	4.49626	5.01705	4.352	5.6246	4.34527	4.9743	4.06839	4.71618	1.86909	1.48542	0.902338	0.570875	4.44326	2.85076	0.000353533	0.0110262	0.00116466	0.0205931
Asf1b	2.75488	2.88083	2.25071	2.91399	0.245095	0.238306	0.359068	0.20537	3.20485	2.21302	2.66901	2.80866	2.86435	2.64786	2.68009	2.43556	2.86537	2.35649	3.09432	3.02925	2.72138	1.78547	3.07989	2.74607	-1.10115	-1.60093	-0.139014	-0.678908	-0.721565	-3.36326	0.480333	0.00367401	0.556495	0.00779974
Ash1l	6.88518	7.77372	7.32557	7.60933	0.562392	0.23914	0.268504	0.168005	7.54007	7.72369	7.84051	7.22276	7.51958	7.21575	7.45003	6.36508	7.86086	7.13578	7.78106	6.45311	7.51681	7.22707	8.02327	7.49976	-1.84926	-1.21761	-0.88695	-0.284054	-4.10005	-1.30991	0.000741444	0.207588	0.00220051	0.272112
Ash2l	5.90807	5.64176	5.99178	5.6893	0.0803024	0.0747805	0.116286	0.0516809	5.66382	5.82132	5.53265	5.85483	5.63006	6.06799	5.65981	6.01763	5.74321	6.01381	5.67314	5.91814	5.7201	6.06401	5.70144	5.8417	1.20264	1.2335	0.266203	0.30276	3.04859	3.4916	0.00723728	0.00278144	0.0153882	0.00611846
Asic1	1.18019	1.93833	1.94078	2.30225	0.679002	0.337011	0.200449	0.0776886	2.21216	2.17409	1.49405	0.3355	2.28982	1.68584	2.16252	1.79794	2.30567	1.9307	2.23393	0.931545	2.40137	1.97251	1.8628	1.65578	-1.69325	-1.27725	-0.759791	-0.353044	-2.74242	-1.49986	0.0138527	0.151924	0.0269792	0.207818
Asl	3.21505	3.6891	2.97714	3.91473	0.129807	0.163598	0.398238	0.135334	3.90525	2.64906	3.82355	3.04788	4.10773	3.55669	3.71238	3.34149	3.84264	2.83336	3.76714	3.1816	3.80332	2.86945	3.45334	3.2892	-1.38271	-1.92771	-0.467502	-0.946891	-2.81921	-5.71219	0.0117862	2.50569e-05	0.0235041	9.64925e-05
Asna1	5.74131	5.31575	5.89583	5.27559	0.150244	0.0856558	0.131291	0.126072	5.37023	5.90051	5.19675	5.56315	5.38159	6.07875	5.31052	5.92561	5.11461	5.81974	5.38522	5.76982	5.23592	5.78429	5.37049	5.70667	1.34306	1.53484	0.425528	0.618087	4.06805	5.95744	0.000794696	1.53535e-05	0.00233632	6.32359e-05
Asns	6.15381	4.35529	6.57816	4.00704	0.127252	0.152772	0.177327	0.372127	3.89307	6.33442	4.35103	6.30826	4.54693	6.75765	4.20127	6.20511	3.89478	6.62827	4.56434	6.07254	3.6934	6.5923	4.30453	6.02935	3.47725	5.91365	1.79795	2.56405	11.9814	16.7458	9.85213e-10	5.00534e-12	4.05412e-08	4.02238e-10
Asnsd1	6.12803	6.42707	5.94781	6.23885	0.244316	0.1439	0.0537626	0.143634	6.42167	5.9077	6.58824	6.39436	6.18282	5.90642	6.39749	5.97061	6.26846	5.95671	6.47664	6.27033	6.08247	6.02041	6.24592	5.87682	-1.22965	-1.22383	-0.298248	-0.291403	-2.51554	-2.45241	0.0221861	0.0252433	0.0406458	0.0428697
Asph	3.7018	4.04262	3.5086	3.42215	0.296465	0.292439	0.325399	0.30272	3.63074	3.26151	4.15222	3.90525	3.71783	3.97634	3.60741	3.26216	3.26177	3.48037	4.23804	3.79639	3.07825	3.31618	4.17282	3.8434	-1.28064	1.04694	-0.356863	0.0661845	-1.8098	0.312654	0.0879745	0.758332	0.133295	0.807384
Aspm	2.09209	2.57134	1.8153	2.16431	0.453365	0.746404	0.531467	0.25849	2.27052	2.21302	2.91031	2.33923	2.00351	2.33286	1.45425	1.447	2.47606	1.32256	2.90636	2.11753	1.90716	1.39276	3.01443	2.46459	-1.42931	-1.27759	-0.515322	-0.35342	-1.53609	-0.984764	0.14285	0.338498	0.200894	0.414165
Asprv1	1.24172	1.80529	0.548703	2.4527	0.1945	0.372558	0.645502	0.80446	2.95303	0.201014	1.34949	0.9779	3.3117	1.47398	2.18725	1.447	1.89419	0.490329	2.01546	1.27524	1.65187	0.0294888	1.66898	1.26672	-1.47668	-3.87803	-0.562358	-1.95532	-1.41575	-4.71112	0.174842	0.00019947	0.238443	0.000595722
Aspscr1	5.35927	5.72678	5.21606	5.64278	0.0417527	0.0977483	0.110883	0.231501	5.32975	5.22094	5.71426	5.30162	5.69313	5.06418	5.85864	5.3703	5.66062	5.32823	5.6224	5.36389	5.8876	5.2509	5.71182	5.40126	-1.29012	-1.34125	-0.3675	-0.423575	-3.33856	-3.82997	0.00387582	0.00133282	0.00899212	0.00319188
Asrgl1	3.78142	4.31486	3.52272	4.54488	0.345404	0.102398	0.192634	0.102588	4.60347	3.40141	4.3921	3.38751	4.41473	3.49329	4.39687	4.1513	4.64639	3.8035	4.29041	3.61227	4.51495	3.3927	4.18008	3.97461	-1.44071	-2.03314	-0.526784	-1.02371	-3.50422	-6.77256	0.00270625	3.19328e-06	0.00662771	1.64561e-05
Ass1	4.84914	5.46028	4.96778	5.55384	0.35938	0.188693	0.259272	0.160311	5.45923	4.87322	5.20616	4.62021	5.65279	5.33277	5.5791	5.25945	5.38088	4.72546	5.62531	4.48436	5.72248	4.93969	5.43054	5.03252	-1.5287	-1.5014	-0.612307	-0.586305	-3.6501	-3.54947	0.00197092	0.00245288	0.00507657	0.00547546
Aste1	3.98923	3.4787	4.14238	3.65858	0.192223	0.18878	0.18652	0.180924	3.87994	4.15475	3.27467	3.89892	3.456	3.91318	3.71943	3.81877	3.71238	4.13211	3.40264	4.26039	3.58602	4.36949	3.51808	3.97886	1.42205	1.39485	0.507971	0.48011	3.3926	3.37943	0.00344777	0.0035476	0.00814894	0.00755824
Asun	6.10239	5.80595	6.26597	5.95909	0.0478021	0.073289	0.0327185	0.0592198	5.97747	6.23358	5.8956	6.11833	5.89733	6.25711	5.78714	6.03125	6.03288	6.26178	5.71947	6.13282	5.92869	6.31143	5.8216	6.12717	1.22833	1.23702	0.296695	0.306869	3.79496	3.95381	0.00143824	0.00101831	0.00388354	0.00252039
Asxl1	6.93441	7.06712	7.44254	7.23649	0.354988	0.119505	0.153684	0.0773725	7.23404	7.48014	6.93311	6.88015	7.14599	7.22507	7.19745	7.20638	7.23081	7.47783	7.00613	6.45311	7.33514	7.58712	7.13178	7.19801	-1.09614	1.15332	-0.132434	0.205796	-0.940359	1.45397	0.360155	0.164099	0.438711	0.222074
Asxl2	6.18584	6.79541	6.54662	6.76345	0.341843	0.125214	0.103098	0.205562	6.77773	6.67209	6.80674	6.36522	6.52527	6.51814	6.61869	5.92241	7.02501	6.42522	6.8465	5.87752	6.72577	6.57104	6.90972	6.57819	-1.52759	-1.16223	-0.611256	-0.216897	-4.19829	-1.49166	0.000599401	0.154045	0.00182705	0.210144
Atad1	7.37546	6.44449	7.32424	6.41701	0.399742	0.225538	0.0689495	0.22031	6.7399	7.35086	6.73416	7.67419	6.37384	7.39928	6.37953	6.93676	6.29064	7.31052	6.4722	7.75195	6.26366	7.23629	6.19209	7.13896	1.90705	1.87524	0.93134	0.907075	5.55535	5.41386	3.4413e-05	4.59374e-05	0.000165317	0.000164076
Atad2	4.76985	5.88511	5.03301	5.73519	0.498243	0.329617	0.219829	0.198581	5.69741	5.30417	6.25511	5.19299	5.5665	5.10918	5.4546	4.08207	6.0216	4.91087	5.94601	4.73243	5.65526	4.80779	5.88473	5.07192	-2.19055	-1.62566	-1.13129	-0.701024	-5.36669	-3.38182	5.06089e-05	0.00352929	0.00022843	0.0075239
Atad2b	4.53899	5.28743	4.88162	5.15411	0.44704	0.200116	0.250716	0.338354	5.36753	5.19121	5.18327	4.50603	4.81645	4.83684	5.08891	4.58015	5.51302	4.58238	5.32907	3.98866	4.91944	4.91604	5.54847	5.08111	-1.70025	-1.20825	-0.765745	-0.272915	-3.72188	-1.3604	0.00168603	0.191403	0.0044546	0.253361
Atad3a	7.34754	5.62525	7.76102	5.63271	0.166156	0.276994	0.0945247	0.146565	5.50212	7.78788	5.21344	7.11817	5.84229	7.62983	5.73874	7.51082	5.58003	7.77178	5.81449	7.40674	5.60642	7.8546	5.73434	7.35443	3.2923	4.37214	1.7191	2.12834	13.2681	16.4665	2.02826e-10	6.56455e-12	1.35323e-08	4.79398e-10
Atad3aos	0.132922	-0.176026	-0.480889	0.486703	0.398926	0.666023	0.20185	0.382589	0.56543	-0.614502	-0.60866	0.199066	-0.075387	-0.409322	0.117573	0.189746	0.737312	-0.229264	-0.830291	0.552197	0.719456	-0.67047	0.617273	-0.409322	1.24677	-1.94609	0.318197	-0.960578	0.899073	-2.75005	0.381126	0.0136329	0.460379	0.0248997
Atad5	3.24509	3.56096	3.59555	3.10832	0.654712	0.33175	0.387419	0.252727	3.14737	4.13764	3.79614	3.7699	3.13905	3.59906	3.07556	2.28868	3.37896	3.38425	3.62301	3.42443	2.76788	3.26125	3.74913	3.49734	-1.27359	1.39951	-0.348899	0.484921	-1.24739	1.73607	0.229104	0.100571	0.299117	0.1445
Atat1	2.63348	3.31066	2.97798	3.3794	0.383241	0.275653	0.372828	0.196516	3.10937	3.29292	3.30696	2.42	3.36591	2.47379	3.01175	2.67802	3.55694	2.92144	3.24656	2.28276	3.48539	3.22377	3.67738	3.15315	-1.62366	-1.30579	-0.699251	-0.384928	-3.18396	-1.87044	0.00541187	0.0786767	0.0119622	0.116523
Atcayos	-0.334183	0.47841	-1.10685	0.287055	0.356773	0.329456	0.681066	0.329359	0.487562	-0.614502	0.725824	-0.227198	-0.075387	-1.74765	-0.00433129	-0.591656	0.102737	-1.63575	0.553176	0.123683	0.63331	-0.42951	0.638972	-0.641563	-1.74815	-2.60826	-0.80583	-1.38309	-2.43674	-3.75791	0.0260616	0.00155896	0.0467673	0.00366953
Ate1	5.50114	5.81766	5.50558	5.86207	0.113002	0.0665916	0.0975576	0.166792	6.05163	5.6136	5.8617	5.56636	5.7438	5.56209	5.85607	5.35973	5.95091	5.43211	5.71947	5.46455	5.70193	5.41452	5.83342	5.61393	-1.24703	-1.28106	-0.318493	-0.357334	-3.18261	-3.58613	0.00542753	0.00226504	0.0119929	0.00511731
Atf1	6.44966	5.98774	6.62916	5.9752	0.032439	0.0337755	0.0598784	0.0364418	5.95647	6.56022	5.98608	6.41086	5.98234	6.62655	5.94074	6.47428	5.93908	6.70639	6.01577	6.47848	6.02292	6.62349	6.00835	6.435	1.37731	1.57365	0.461855	0.654111	6.16916	8.75773	1.01235e-05	1.01155e-07	5.87824e-05	8.63522e-07
Atf2	5.8096	6.10726	5.95877	6.05836	0.276435	0.194547	0.110923	0.117271	6.07392	6.12241	6.12891	6.07342	6.06949	5.89779	5.82919	5.422	6.18737	5.8835	6.19753	5.84188	5.90264	5.93137	6.27341	5.90108	-1.23127	-1.07156	-0.300152	-0.0997143	-2.27469	-0.758732	0.0361137	0.458366	0.0620822	0.535513
Atf3	6.55587	3.12811	6.82745	2.5843	0.227887	0.254276	0.123951	0.322656	2.6044	6.68316	3.03562	6.52842	2.91485	6.77759	2.94271	6.49058	2.67466	6.88015	3.50415	6.87287	2.14329	6.96891	3.02996	6.33162	10.7386	18.7871	3.42473	4.23167	20.5265	23.7383	1.81491e-13	1.64505e-14	1.43961e-10	1.65137e-11
Atf4	9.49362	8.28555	9.33829	8.21551	0.348863	0.201725	0.0532367	0.168953	8.40165	9.31968	8.52207	9.56683	8.30604	9.27136	8.22829	9.35646	8.02964	9.3781	8.34888	9.93724	8.12472	9.38403	8.04296	9.11395	2.309	2.178	1.20727	1.123	8.12058	7.55908	2.89704e-07	7.64412e-07	3.21104e-06	4.81048e-06
Atf5	5.1586	3.92523	5.61863	3.65332	0.199392	0.1562	0.331369	0.314125	3.20485	5.46731	3.98716	5.13757	3.7281	5.23333	3.995	5.37652	3.74147	5.803	4.02644	4.89898	3.93887	5.97087	3.69232	5.22134	2.35637	3.95158	1.23657	1.98243	6.7523	10.8081	3.31676e-06	4.70824e-09	2.33293e-05	7.01083e-08
Atf6	6.89435	6.60352	6.92687	6.23643	0.161834	0.0778011	0.104126	0.209477	6.40783	7.08094	6.55077	6.72851	6.3582	6.8519	6.54683	6.82127	6.23894	6.88286	6.7138	6.92111	5.94074	6.89177	6.6027	7.10651	1.22349	1.61294	0.291004	0.689697	2.59692	6.14917	0.0187597	1.05268e-05	0.0351033	4.57272e-05
Atf6b	7.08725	6.57951	7.20058	6.51888	0.222515	0.187567	0.091875	0.152404	6.34063	7.12076	6.30451	6.92824	6.65895	7.13282	6.71619	7.39414	6.44426	7.31602	6.67755	6.91808	6.63166	7.23274	6.6198	7.10854	1.42133	1.60404	0.50724	0.681714	4.12134	5.53552	0.000708028	3.58299e-05	0.00211454	0.000132051
Atf7	6.5517	7.11153	7.06826	7.09887	0.671591	0.210815	0.141803	0.170279	6.97229	7.17788	6.96518	6.15048	6.99633	6.87389	7.14719	7.00658	7.3442	7.05173	6.93827	5.82353	7.08265	7.16952	7.39547	7.22622	-1.47434	-1.02177	-0.560068	-0.0310644	-2.4362	-0.134799	0.0260903	0.894348	0.0468066	0.920143
Atf7ip	7.65637	8.33259	7.43969	8.30498	0.345092	0.105519	0.154455	0.174426	8.17808	7.42476	8.22038	7.46291	8.18629	7.22914	8.38056	7.7456	8.55212	7.58061	8.27401	7.31704	8.30343	7.52428	8.45539	8.09992	-1.59719	-1.82199	-0.675532	-0.865513	-4.62645	-5.93149	0.000238871	1.61643e-05	0.000840942	6.60605e-05
Atg10	1.67257	1.54658	0.909602	1.72197	0.388609	0.4326	0.567462	0.282556	2.06521	1.28742	1.94542	1.6956	1.8363	1.30207	1.78821	1.39148	1.44876	0.0928384	1.48984	2.21404	1.53761	0.956079	0.962843	1.38916	1.11065	-1.77541	0.151398	-0.828149	0.525895	-2.68714	0.605729	0.0155517	0.673337	0.0279805
Atg101	4.61097	4.32041	4.1735	4.40085	0.42674	0.28093	0.1295	0.105421	4.2798	4.09302	4.50689	4.53747	4.40168	4.04372	4.53491	4.60577	4.38525	4.32806	4.31433	5.16887	4.53665	4.22921	3.92551	4.13176	1.24104	-1.16728	0.311549	-0.223146	1.72398	-1.21511	0.102779	0.240871	0.152055	0.309223
Atg12	5.4867	5.52554	5.2975	5.68448	0.240768	0.115253	0.110452	0.0894356	5.79966	5.13284	5.62101	5.74507	5.58255	5.36959	5.62748	5.38902	5.68911	5.34298	5.44747	5.61214	5.66663	5.34461	5.40618	5.20056	-1.02482	-1.30863	-0.0353742	-0.388061	-0.307285	-3.3784	0.762345	0.00355547	0.81153	0.00757383
Atg13	4.97444	5.89309	4.92004	6.10087	0.401255	0.190292	0.16198	0.155546	5.96818	4.81002	5.63396	4.75936	5.99792	4.75936	6.08602	5.40585	6.12755	5.00989	5.95838	4.5292	6.30984	5.10092	5.89401	5.20336	-1.89221	-2.26573	-0.92007	-1.17998	-5.61724	-7.21365	3.0352e-05	1.41761e-06	0.000148613	8.11482e-06
Atg14	3.12113	3.90141	3.20418	4.146	0.205604	0.121727	0.201561	0.250256	4.27688	2.98875	4.07716	3.04788	3.82888	3.09017	3.86345	3.42381	4.40168	3.43299	3.86877	2.96447	4.07657	3.30479	3.79626	3.04835	-1.70288	-1.92305	-0.767975	-0.943397	-4.79504	-6.13704	0.00016694	1.07797e-05	0.000619052	4.66393e-05
Atg16l1	6.12587	5.82056	6.24859	5.79332	0.0649485	0.0563079	0.12349	0.0509075	5.71955	6.25109	5.79529	6.11176	5.80425	6.09272	5.81927	6.0501	5.83569	6.25568	5.76858	6.13423	5.81377	6.39487	5.89911	6.20739	1.23516	1.3715	0.304701	0.455751	3.5717	5.36255	0.0023372	5.10409e-05	0.00585962	0.000179992
Atg16l2	5.80118	6.46637	5.52481	6.26527	0.236406	0.109801	0.406944	0.146559	6.13267	5.49007	6.47168	5.72534	6.17756	4.96209	6.38656	5.85692	6.28911	5.83868	6.38744	5.52963	6.46173	5.80842	6.6198	6.09284	-1.58816	-1.66927	-0.667354	-0.739218	-4.08324	-4.48991	0.000768962	0.000319867	0.00226892	0.00090738
Atg2a	5.64287	6.9098	5.92917	7.04118	0.611234	0.107612	0.167851	0.288789	6.65895	5.88199	6.78723	5.281	6.9833	5.71295	7.0232	6.20719	7.2171	6.04019	6.85601	4.97116	7.30538	6.08155	6.97277	6.11214	-2.41031	-2.1627	-1.26922	-1.11283	-5.77386	-5.08799	2.21372e-05	9.01584e-05	0.000113485	0.000296161
Atg2b	6.36992	6.26305	6.75325	6.24135	0.276267	0.08496	0.139825	0.185227	6.1649	6.7817	6.21945	6.12347	6.07987	6.56868	6.26391	6.54965	6.50643	6.75516	6.18737	6.14472	6.21417	6.90744	6.38148	6.66183	1.07648	1.42611	0.106318	0.51209	0.814445	3.92737	0.426611	0.0010785	0.505329	0.00264884
Atg3	5.84218	5.30882	5.63529	5.29841	0.40045	0.167331	0.0865461	0.208161	5.57567	5.72159	5.52761	6.20668	5.33933	5.65503	5.17804	5.53634	5.15954	5.51515	5.35185	6.1685	5.11908	5.64939	5.17777	5.45721	1.4509	1.25928	0.536952	0.3326	3.28312	2.03786	0.0043696	0.057375	0.00995454	0.0883444
Atg4a	3.91308	4.25133	3.47539	4.15294	0.421693	0.228462	0.185638	0.14848	4.33188	3.62561	4.57651	3.995	3.97311	3.51122	4.05069	3.65615	4.18319	3.55876	4.22668	4.47251	4.12357	3.20598	4.15143	3.52864	-1.25114	-1.60222	-0.323239	-0.680073	-1.80506	-3.62275	0.0887415	0.00209169	0.134309	0.00476357
Atg4b	5.8608	5.75146	5.84373	5.84659	0.138249	0.0323717	0.0723647	0.100729	5.84488	5.76567	5.78521	5.73893	5.90754	5.79877	5.7307	6.04324	5.70524	5.90905	5.77225	5.89122	5.92869	5.90142	5.71767	5.76982	1.07983	-1.00197	0.110808	-0.00283511	1.22039	-0.0313918	0.238914	0.975321	0.309748	0.981534
Atg4c	1.81922	2.62239	1.35044	2.18851	0.176909	0.226738	0.408879	0.19062	2.30828	1.87962	2.80694	1.84145	2.16221	1.41414	2.35447	1.63441	1.93012	0.909598	2.81394	1.74881	2.35345	1.1984	2.51422	2.05221	-1.75822	-1.78424	-0.814117	-0.835307	-4.12179	-3.82224	0.00070733	0.0013554	0.00211338	0.00323977
Atg4d	5.15973	5.40922	5.31868	5.38007	0.213212	0.14371	0.1558	0.247377	5.0695	5.20915	5.23606	4.85636	5.38985	5.17079	5.46687	5.29486	5.38588	5.39348	5.36215	5.16661	5.67504	5.50132	5.57181	5.32109	-1.19017	-1.03999	-0.251162	-0.0565753	-1.82618	-0.41639	0.0853716	0.682315	0.129953	0.741499
Atg5	5.27026	5.03256	5.18417	4.91918	0.346851	0.0700381	0.0234249	0.111978	5.0787	5.16637	5.11856	5.51002	4.81645	5.20956	4.98599	5.08678	4.88939	5.19849	5.05961	5.60831	4.89218	5.16227	4.96608	4.87594	1.18343	1.19976	0.242972	0.262751	1.8083	1.95254	0.0882173	0.0674782	0.133604	0.101881
Atg7	5.08672	4.93009	5.00824	4.97798	0.0713843	0.103128	0.0875064	0.165009	4.88543	4.92235	5.0373	5.13239	5.02993	4.95691	4.94366	5.15228	4.81175	5.03477	4.78928	5.06798	5.18483	5.11894	4.9501	4.99424	1.11717	1.02292	0.159853	0.0326915	1.58217	0.326163	0.131967	0.748267	0.18809	0.798833
Atg9a	3.47126	4.94864	3.0289	4.83401	0.534658	0.130626	0.227816	0.222123	4.56323	2.95052	4.86842	2.92707	4.75554	2.74467	5.01035	3.97886	5.07009	3.24918	4.81511	3.10027	4.94717	3.17121	5.10068	3.87887	-2.78592	-3.4767	-1.47815	-1.79772	-7.48753	-8.53083	8.67592e-07	1.46287e-07	7.79358e-06	1.17991e-06
Atg9b	-0.151249	-2.69958	0.885724	-2.81237	0.336429	0.505183	0.39471	1.27621	-2.28836	1.28742	-3.0502	0.0715518	-3.0502	0.864455	-3.21498	0.0223411	-4.45779	0.354033	-2.23445	-0.650457	-1.45312	1.03699	-2.29869	-0.0484331	5.81686	12.9401	2.54024	3.69377	4.77766	7.36775	0.000173198	1.07408e-06	0.000638358	6.40198e-06
Atic	6.91625	6.03375	7.16006	6.03195	0.22828	0.189729	0.149737	0.113875	6.03156	7.18218	5.7628	6.61012	6.18836	7.34926	6.17712	7.14145	5.92026	6.98863	6.15178	7.02241	5.98762	7.12019	6.04331	6.89104	1.84191	2.18531	0.881204	1.12783	7.00422	8.97039	2.07766e-06	7.19911e-08	1.57939e-05	6.5732e-07
Atl1	0.189889	0.26122	0.381709	0.413168	0.593524	0.203369	0.510714	0.706075	1.24529	-0.210827	0.474193	-0.0704165	0.746942	0.346644	-0.00433129	-0.196384	-0.247646	0.354033	0.229116	1.07479	-0.0919169	1.03699	0.345902	-0.0484331	-1.04219	-1.05527	-0.059615	-0.0776184	-0.148532	-0.204608	0.883664	0.840299	0.911451	0.875726
Atl2	5.8903	5.53532	5.74164	5.35882	0.34879	0.136866	0.0777447	0.109322	5.50435	5.8568	5.72341	5.98416	5.36046	5.71886	5.46518	5.51584	5.32907	5.70193	5.54322	6.32772	5.24139	5.68895	5.40947	5.73347	1.28069	1.30209	0.356925	0.380834	2.56426	2.72574	0.0200698	0.0143458	0.0372304	0.0260305
Atl3	7.22492	7.36473	7.37373	7.44034	0.242897	0.0768768	0.0762499	0.131583	7.52736	7.4547	7.2838	7.02285	7.30378	7.40751	7.33171	7.35443	7.57577	7.2766	7.46412	7.01957	7.35443	7.35612	7.37929	7.50281	-1.10139	-1.0472	-0.139322	-0.0665395	-1.23553	-0.588728	0.233372	0.563756	0.303823	0.63611
Atm	6.64828	7.01883	6.87286	6.93966	0.421224	0.107471	0.244979	0.230797	7.0242	7.18046	7.15193	6.77553	6.75438	6.93462	6.89075	6.55863	7.228	6.77005	7.00022	6.12582	6.75208	6.60632	7.0324	7.13314	-1.2928	-1.04736	-0.370496	-0.0667616	-2.08728	-0.375799	0.0521698	0.711698	0.0850761	0.768206
Atmin	5.66228	5.60227	6.06379	5.60108	0.245498	0.217348	0.0494889	0.0215589	5.62508	6.12035	5.30917	5.4748	5.57378	6.08297	5.82007	5.95985	5.60857	6.04729	5.69254	5.44747	5.59689	6.00456	5.58732	5.76699	1.04155	1.37807	0.0587277	0.462648	0.480911	3.83412	0.636688	0.00132083	0.699527	0.00316538
Atn1	5.4429	6.05589	5.84676	6.48466	0.80095	0.263997	0.366864	0.450571	5.91289	5.47939	5.82082	5.04575	6.58513	5.66623	6.24492	5.98762	6.43661	5.91319	5.837	4.51495	7.004	6.32822	6.3208	6.22329	-1.53767	-1.55607	-0.620744	-0.637907	-1.99226	-2.0794	0.0625911	0.05297	0.0996816	0.0824018
Atox1	4.334	4.59852	3.7851	4.39144	0.271201	0.237974	0.347965	0.304984	4.20369	3.59354	4.24972	4.24078	4.82773	4.30606	4.66449	4.30442	4.16095	3.64146	4.78402	4.71442	4.3734	3.59933	4.69584	4.07639	-1.19833	-1.52711	-0.261021	-0.610805	-1.40232	-3.08852	0.17875	0.00664393	0.242777	0.0131577
Atp10a	5.47399	4.40532	5.93146	4.46173	0.358543	0.147064	0.141801	0.0937629	4.54434	5.816	4.46445	5.62131	4.47299	6.13744	4.58115	5.80654	4.32815	5.87096	4.24996	4.97116	4.50146	5.90142	4.32574	5.49693	2.10103	2.76588	1.0711	1.46774	6.88876	9.72329	2.57167e-06	2.25294e-08	1.88507e-05	2.51131e-07
Atp10d	5.28655	6.27763	5.31619	6.49949	0.200806	0.1078	0.329912	0.23032	6.69455	5.75814	6.39487	5.24089	6.16602	5.02683	6.25131	5.16603	6.58119	5.10604	6.14192	5.15685	6.55621	5.37374	6.32242	5.58242	-1.99446	-2.26772	-0.995996	-1.18124	-6.46859	-7.69481	5.67532e-06	6.0232e-07	3.59455e-05	3.93081e-06
Atp11a	5.20971	4.86426	6.46216	5.45945	0.415616	0.0971244	0.10662	0.270469	5.18241	6.59595	4.93693	5.06487	5.27567	6.39749	4.92109	5.30191	5.72694	6.3582	4.724	4.74241	5.65279	6.49701	4.87501	5.72967	1.26471	2.00985	0.338803	1.00708	1.93515	6.13888	0.069724	1.0741e-05	0.109406	4.65106e-05
Atp11b	7.94771	7.69923	8.13096	7.79723	0.288979	0.169739	0.138815	0.110045	7.90656	8.25871	7.94855	8.14689	7.67877	8.24339	7.62103	7.52957	7.87356	8.00958	7.57173	7.97962	7.73002	8.01215	7.65559	8.13477	1.18812	1.26033	0.24868	0.333806	1.87272	2.5099	0.0783443	0.0224443	0.120862	0.0386366
Atp11c	6.02051	6.30191	6.16724	6.12451	0.587699	0.309431	0.140848	0.147615	6.20145	6.35725	6.67429	6.60359	6.15419	6.19064	5.92499	5.25879	6.23382	6.0673	6.36118	6.33344	5.90859	6.05376	6.24717	5.8862	-1.21579	1.02977	-0.281895	0.0423164	-1.29386	0.194506	0.212952	0.848077	0.28175	0.882627
Atp13a1	7.45739	6.90764	7.58106	6.85094	0.227809	0.11515	0.0968957	0.218211	6.57744	7.60542	6.75542	7.21575	7.06764	7.44462	7.02537	7.70316	6.78067	7.60052	6.89206	7.31952	6.97801	7.67368	6.9577	7.59114	1.46385	1.65832	0.549771	0.729725	4.39018	5.82056	0.000396253	2.01614e-05	0.00128476	8.01556e-05
Atp13a2	5.07612	6.65076	4.68024	6.4856	0.612473	0.21314	0.136614	0.165674	6.24336	4.7561	6.36324	4.79053	6.52445	4.59721	6.83616	5.63939	6.61438	4.83099	6.61805	4.35077	6.56022	4.53665	6.78558	5.52379	-2.98652	-3.49425	-1.57846	-1.80498	-7.45355	-8.29561	9.21593e-07	2.15888e-07	8.21425e-06	1.63841e-06
Atp13a3	7.32026	6.82893	7.98726	6.92734	0.355072	0.157586	0.0671232	0.180953	6.93116	8.08699	6.99498	7.74311	6.74167	7.9587	6.62241	6.90134	7.17191	7.94116	6.80757	7.20894	6.86464	7.96217	6.89075	7.42766	1.40669	2.08463	0.492305	1.05979	3.36358	7.21165	0.00367149	1.42275e-06	0.00859642	8.13742e-06
Atp1a1	9.32279	8.78455	9.70454	8.81082	0.225091	0.122011	0.104326	0.0656428	8.73969	9.56683	8.66389	9.18711	8.87454	9.69345	8.87128	9.6457	8.77105	9.81425	8.90639	9.15239	8.85799	9.74363	8.69662	9.30597	1.45189	1.85791	0.537933	0.89368	4.87536	8.07516	0.000140872	3.12885e-07	0.000534888	2.24558e-06
Atp1a3	0.394804	3.34215	-0.596613	2.83387	0.847039	0.268054	0.602855	0.567343	2.43519	-1.22654	3.08705	-0.227198	3.66539	-0.409322	3.49008	1.3337	2.51355	-0.904654	3.14788	-0.409322	2.72138	0.154067	3.64358	0.882037	-7.71849	-10.8128	-2.94832	-3.43467	-7.41805	-7.06348	9.81743e-07	1.86355e-06	8.62037e-06	1.03402e-05
Atp1b1	4.46798	5.52673	4.54776	5.73825	0.3686	0.086524	0.367057	0.299862	5.81131	4.3134	5.63203	4.60161	5.30798	4.16425	5.53968	4.82337	5.82886	4.93193	5.42172	3.95526	6.00485	4.78145	5.51349	4.49168	-2.08128	-2.27938	-1.05747	-1.18864	-5.42291	-6.192	4.50933e-05	9.68228e-06	0.000206932	4.25834e-05
Atp1b3	7.78937	7.99753	7.53174	8.40473	0.266926	0.265728	0.0799408	0.19954	8.4893	7.42618	8.33807	7.99762	8.16075	7.60369	8.06191	7.71235	8.34291	7.58235	7.86483	8.0029	8.62598	7.51474	7.72529	7.44462	-1.15574	-1.83149	-0.208813	-0.873021	-1.42201	-5.94159	0.173045	1.58437e-05	0.236391	6.49435e-05
Atp2a1	-0.286786	-0.628338	-0.11165	-0.0278969	0.85903	0.810374	0.265852	0.26821	0.180568	-0.255298	-1.46742	-1.07298	-0.420551	-0.28949	0.27468	-0.438106	0.0395747	0.281572	-1.1339	-0.570799	0.0888203	-0.183385	-0.186714	0.934743	1.2263	-1.06037	0.294312	-0.0845709	0.659227	-0.210035	0.518548	0.836127	0.593353	0.87229
Atp2a2	7.9462	7.00217	8.51287	6.9368	0.322156	0.058054	0.0705322	0.0302204	6.93011	8.4491	6.92824	7.81068	6.97574	8.60591	6.99424	8.21388	6.93881	8.46845	7.06792	7.55409	6.90252	8.52801	7.01828	8.20617	1.92421	2.9817	0.944266	1.57614	7.75744	12.9196	5.40043e-07	3.07198e-10	5.31687e-06	8.15082e-09
Atp2a3	6.49793	8.29548	6.1689	8.03123	0.593761	0.203779	0.224547	0.154393	7.94738	6.11915	8.04296	6.26915	7.86086	5.89779	8.44283	7.09404	8.19797	6.43845	8.21851	5.77458	8.1187	6.2202	8.47762	6.85393	-3.47709	-3.63618	-1.79788	-1.86242	-8.33227	-8.6234	2.0309e-07	1.2575e-07	2.41877e-06	1.0374e-06
Atp2b1	6.71486	6.97429	6.9672	6.80373	0.304028	0.173764	0.0515742	0.0808293	6.84095	6.96518	7.12409	7.0152	6.84095	7.03814	6.72406	6.34429	6.85034	6.91589	7.00891	6.59617	6.68266	6.94959	7.04008	6.90377	-1.19667	1.12007	-0.259019	0.16359	-2.01546	1.27191	0.0598864	0.220465	0.0959188	0.286749
Atp2b4	3.56854	4.67312	3.51135	4.7812	0.403416	0.230923	0.31387	0.192965	4.68123	3.48351	4.83492	3.43255	4.57068	3.79112	4.41748	3.55644	4.86864	3.08145	4.54108	3.16373	5.00425	3.68934	4.89898	4.12146	-2.17905	-2.40355	-1.1237	-1.26517	-5.89864	-6.67604	1.72543e-05	3.82782e-06	9.13143e-05	1.91936e-05
Atp2c1	6.00582	6.26587	6.0822	6.21666	0.13518	0.0551591	0.0223094	0.115947	6.35275	6.07282	6.342	6.1611	6.09426	6.06977	6.21194	5.83438	6.26785	6.11561	6.26416	5.98953	6.15178	6.07059	6.24537	6.03827	-1.19794	-1.09782	-0.260558	-0.134638	-2.89815	-1.50037	0.00997313	0.151793	0.0203068	0.207669
Atp5a1	9.27526	9.0489	9.21776	9.0247	0.194591	0.0895262	0.0637334	0.152784	9.22577	9.1629	9.06854	9.1946	9.04054	9.26398	9.08987	9.49118	8.86229	9.28125	9.11896	9.36782	8.97019	9.1629	8.91824	9.04744	1.16925	1.14353	0.225585	0.193495	2.09724	1.79833	0.051174	0.0898392	0.0837005	0.130928
Atp5b	9.70175	9.12854	9.94097	9.12663	0.22204	0.125997	0.0243791	0.168017	9.21373	9.93069	9.02222	9.51828	9.30597	9.97283	9.19066	9.99094	8.9247	9.94482	9.27611	9.53703	9.06212	9.91552	9.02518	9.76074	1.48766	1.75891	0.573046	0.814678	4.94869	7.02052	0.000120713	2.01635e-06	0.000469728	1.1063e-05
Atp5c1	6.98822	6.76157	6.67749	6.76051	0.276195	0.183252	0.0899611	0.164368	6.98834	6.58886	6.90672	7.15344	6.72851	6.8021	6.76576	6.9888	6.59572	6.64834	6.87198	7.21175	6.72946	6.67068	6.50182	6.59888	1.16964	-1.059	0.226069	-0.0827074	1.69987	-0.622498	0.107309	0.541844	0.157925	0.615514
Atp5d	7.07208	6.65885	6.9959	6.62802	0.15539	0.155938	0.139949	0.239781	6.40064	6.83421	6.51848	7.04399	6.8519	7.17586	6.75802	7.14999	6.44181	6.99236	6.82534	7.22653	6.81774	6.98119	6.53358	6.86781	1.33113	1.29046	0.412656	0.367885	3.26318	2.91058	0.00456187	0.0097134	0.0103377	0.0184343
Atp5e	7.01046	6.08673	6.55285	5.96083	0.543898	0.205762	0.132097	0.205448	5.70556	6.40602	5.96456	7.16984	6.20429	6.72222	6.0051	6.80869	5.93414	6.57201	6.39436	7.67215	5.99932	6.51115	5.98288	6.39116	1.89535	1.50787	0.922462	0.592514	4.60586	2.96364	0.000249599	0.00867693	0.000873343	0.01669
Atp5f1	7.54968	6.94421	7.19894	6.8809	0.496789	0.226898	0.0953195	0.268619	7.23104	7.14256	7.21651	7.82745	6.88776	7.34157	6.8175	7.22973	6.57974	7.15323	7.0352	8.09992	6.82504	7.15838	6.70764	7.04163	1.52058	1.24723	0.60462	0.318722	3.09223	1.63276	0.00659122	0.120835	0.0141968	0.169741
Atp5g1	6.59755	5.25701	6.81565	5.26014	0.0947549	0.173612	0.0993824	0.158638	5.16661	6.73537	5.26857	6.59206	5.48534	6.9539	5.30766	6.67209	5.13362	6.82127	5.43301	6.6604	5.25498	6.75208	5.01879	6.46564	2.53415	2.93901	1.3415	1.55533	12.3968	14.4769	5.82918e-10	5.13981e-11	2.85225e-08	2.0716e-09
Atp5g2	7.2821	6.88202	7.10699	6.8417	0.268121	0.0885612	0.0574156	0.142181	6.70097	7.03695	6.78021	7.14103	7.01547	7.17756	6.99517	7.36678	6.75413	7.10525	6.88852	7.61609	6.89624	7.10819	6.86417	7.00453	1.31879	1.20181	0.399217	0.265206	3.37325	2.24257	0.00359543	0.0384928	0.00844278	0.0622699
Atp5g3	7.47244	6.54744	7.15084	6.437	0.496372	0.133363	0.125491	0.146667	6.42981	6.97777	6.5309	7.60206	6.59019	7.2766	6.59792	7.28447	6.2408	7.18785	6.68852	8.08699	6.4872	7.16115	6.37242	6.91625	1.89735	1.64029	0.923986	0.71395	5.21984	4.04141	6.85303e-05	0.000841973	0.00029397	0.00212839
Atp5h	6.95654	6.52954	6.58731	6.63743	0.376489	0.135412	0.0963059	0.145281	6.76178	6.56082	6.6027	7.13896	6.71148	6.72553	6.56387	6.81518	6.43172	6.56125	6.62193	7.36678	6.64474	6.50164	6.32968	6.50523	1.34406	-1.03527	0.426597	-0.050009	2.89725	-0.340122	0.00999234	0.737916	0.0203399	0.790176
Atp5j	6.5164	5.92314	6.14337	5.86425	0.455456	0.161168	0.0300812	0.141579	6.00949	6.13064	6.08076	6.90408	5.95838	6.18774	5.90642	6.34101	5.71689	6.13398	5.9991	6.86781	5.77225	6.12111	5.70627	5.95269	1.51007	1.21252	0.594618	0.278003	3.58283	1.67517	0.00228132	0.112128	0.00574467	0.159039
Atp5j2	6.43036	5.70638	5.8858	5.68056	0.745484	0.2664	0.0913664	0.0815501	5.73411	5.89026	5.94429	6.7648	5.75599	6.01346	5.59656	6.0216	5.57686	5.81974	5.90313	7.29985	5.65526	5.81974	5.38152	5.63519	1.65496	1.15226	0.726795	0.204471	2.90764	0.8169	0.00977434	0.425244	0.0199463	0.502887
Atp5k	5.6957	4.71323	5.2544	4.78027	0.51704	0.0614376	0.128693	0.238107	5.0695	5.24275	4.77571	6.0762	4.78958	5.41742	4.66449	5.42904	4.48647	5.10283	4.7561	6.17712	4.77552	5.2546	4.65661	5.10044	1.9826	1.38331	0.987391	0.468124	5.02479	2.38847	0.000102895	0.028742	0.000411244	0.0481215
Atp5l	7.07978	6.4548	6.44871	6.21836	0.711206	0.265395	0.101019	0.209758	6.47118	6.37152	6.76234	7.49128	6.28994	6.58972	6.26109	6.57079	5.98429	6.45378	6.58856	7.86483	6.12802	6.37982	6.20719	6.39223	1.54189	1.17264	0.624698	0.229758	2.54472	0.937142	0.0208942	0.361761	0.0385981	0.438037
Atp5o	6.7819	6.09183	6.57483	6.13314	0.332156	0.0986043	0.0844045	0.214004	6.36925	6.54595	6.10903	6.77116	6.11561	6.69742	6.0906	6.77193	5.85437	6.55164	6.20373	7.1988	6.19334	6.50432	5.96396	6.38571	1.61314	1.35782	0.689872	0.441291	4.84744	3.10899	0.000149425	0.00635846	0.000562196	0.0126653
Atp5s	1.97332	1.85532	1.92436	1.90024	0.686557	0.232067	0.223966	0.19253	2.10821	2.09778	2.17501	2.14013	1.97265	1.63898	1.62442	1.63441	1.86825	1.85249	1.84338	2.85202	1.65187	2.10821	1.77848	1.26672	1.10754	1.01056	0.147358	0.0151528	0.531383	0.0556441	0.602002	0.956272	0.669953	0.966895
Atp5sl	5.1984	6.28657	5.14283	6.17824	0.150727	0.119195	0.148441	0.0741149	6.15278	5.0465	6.38744	5.18075	6.08481	4.99304	6.27846	5.41452	6.24199	5.22064	6.12171	5.07227	6.23336	5.31116	6.35869	5.12608	-2.1223	-2.04919	-1.08563	-1.03505	-10.4393	-9.92694	7.90853e-09	1.66349e-08	1.89694e-07	1.95323e-07
Atp6ap1	6.84832	7.29168	6.46475	7.21534	0.13078	0.0550826	0.0818288	0.159239	7.4105	6.44206	7.2386	6.7674	7.26056	6.40885	7.35525	6.9631	7.03578	6.58578	7.31952	6.95591	7.15452	6.42232	7.25336	6.70686	-1.36004	-1.68192	-0.44365	-0.750111	-4.54438	-7.68563	0.000284645	6.12064e-07	0.000969798	3.9774e-06
Atp6ap2	5.75568	5.76032	5.36847	5.71083	0.352288	0.193785	0.0769668	0.118906	5.84947	5.29069	6.02088	6.02764	5.7438	5.3465	5.67016	5.45538	5.68578	5.47431	5.78029	6.09217	5.56426	5.36239	5.56995	5.44754	-1.00124	-1.26926	-0.00178911	-0.343993	-0.0123203	-2.34683	0.990313	0.0312593	0.992914	0.0517749
Atp6v0a1	5.52655	6.18331	5.5082	5.79698	0.375995	0.192695	0.117945	0.146449	5.66759	5.61069	6.05131	5.09123	5.86054	5.33818	6.07858	5.72495	5.97377	5.54656	6.13586	5.35588	5.68604	5.53737	6.46747	5.93414	-1.57984	-1.22102	-0.659782	-0.288087	-4.30266	-1.87112	0.000478445	0.0785764	0.00150785	0.116399
Atp6v0a2	6.02344	6.4109	6.17663	6.48527	0.204956	0.0870211	0.0915783	0.0826169	6.4928	6.12546	6.42431	5.8488	6.36907	6.07364	6.51712	6.26888	6.51712	6.24845	6.39639	5.86002	6.56211	6.25895	6.3058	6.11605	-1.30799	-1.23849	-0.387355	-0.308582	-3.75117	-2.99575	0.00158197	0.00810258	0.0042145	0.0156759
Atp6v0b	6.50376	6.29254	6.04898	6.08315	0.411547	0.0835662	0.0772794	0.0954173	6.03849	6.01596	6.39247	6.57557	6.22222	6.07171	6.23149	6.33236	6.00835	6.14428	6.33002	7.0376	6.06352	5.96396	6.21617	6.06949	1.15817	-1.02409	0.211844	-0.0343457	1.43501	-0.231916	0.169359	0.819362	0.231886	0.858266
Atp6v0c	7.45876	7.22424	7.30766	7.22375	0.133811	0.111283	0.0762732	0.150725	7.16287	7.19513	7.08507	7.38369	7.4195	7.35612	7.26336	7.65537	7.06403	7.32577	7.34926	7.36606	7.24861	7.35362	7.19926	7.4299	1.17645	1.05996	0.234439	0.084011	2.32764	0.834038	0.0324872	0.415783	0.0565696	0.493142
Atp6v0d1	5.63331	5.98511	5.19	5.88906	0.171327	0.102548	0.11705	0.0829723	5.91037	5.08074	5.84249	5.59221	5.8876	5.1382	6.06497	5.87216	5.77913	5.35272	6.05431	5.46455	5.97913	5.18834	5.97869	5.60431	-1.27566	-1.62364	-0.351241	-0.699232	-3.4546	-6.76764	0.00301399	3.22282e-06	0.00725724	1.65897e-05
Atp6v0d2	-3.30538	-0.434483	-2.00973	-0.0537709	1.31383	0.452336	0.370709	0.40628	0.344531	-2.30094	0.0119187	-3.96249	-0.532144	-1.74765	-0.618395	-3.96189	0.214847	-1.63575	-0.981827	-1.33464	-0.242318	-2.35458	-0.149631	-3.96249	-7.28417	-3.91506	-2.86476	-1.96903	-5.26903	-4.14287	6.18954e-05	0.000675772	0.000270232	0.00175209
Atp6v0e	6.15087	5.96777	5.69056	5.82595	0.390739	0.0905795	0.104457	0.0508143	5.81752	5.54344	5.97497	6.39959	5.84496	5.78932	5.91664	5.97869	5.76042	5.70564	6.09217	6.53898	5.8809	5.72386	5.88731	5.68623	1.13646	-1.09854	0.184547	-0.135589	1.2932	-0.943389	0.213175	0.358648	0.281956	0.435024
Atp6v1a	5.38886	5.44548	5.16908	5.33445	0.108763	0.0910052	0.135625	0.14152	5.4981	5.07239	5.50789	5.31997	5.36944	5.30917	5.31052	5.29671	5.31373	5.25978	5.47451	5.53751	5.15655	5.03498	5.48901	5.40126	-1.04004	-1.12435	-0.0566399	-0.169093	-0.554429	-1.64179	0.586479	0.118933	0.656398	0.16731
Atp6v1b2	6.98528	6.90349	6.69994	6.72207	0.156239	0.0852159	0.0702584	0.0899847	6.77116	6.64731	6.88682	6.81057	6.82053	6.77576	7.01279	7.13805	6.62277	6.74322	6.90852	7.09404	6.67382	6.63348	6.80584	6.89844	1.05796	-1.01538	0.0812836	-0.0220127	0.863328	-0.234111	0.399929	0.817684	0.479051	0.856705
Atp6v1c1	5.85803	5.46435	5.78038	5.52141	0.20485	0.173062	0.0485798	0.135945	5.67249	5.75006	5.61486	5.94049	5.43322	5.82365	5.58242	5.837	5.38305	5.81974	5.42276	6.06893	5.59689	5.72805	5.23735	5.58569	1.31735	1.19604	0.397644	0.258268	3.43908	2.2477	0.00311726	0.0381034	0.00746665	0.061727
Atp6v1d	5.53222	6.02751	4.88293	6.38867	0.342242	0.313544	0.146722	0.313823	6.80243	4.75018	6.47448	5.78131	6.08687	4.77377	5.99711	5.46287	6.2167	5.05766	5.88031	5.80867	6.44867	4.9501	5.75814	5.07603	-1.40355	-2.84033	-0.489085	-1.50606	-2.63616	-7.89544	0.0172937	4.25373e-07	0.0327344	2.93933e-06
Atp6v1e1	5.91071	5.57627	5.515	5.53173	0.343035	0.154894	0.0501402	0.104229	5.61622	5.44468	5.68623	5.90905	5.50414	5.54377	5.5293	5.6824	5.39587	5.55706	5.71166	6.39613	5.61069	5.5145	5.3779	5.65526	1.26309	-1.01199	0.336954	-0.0171887	2.44444	-0.123987	0.0256566	0.902774	0.0461188	0.926642
Atp6v1f	6.435	5.77051	6.11163	5.83093	0.419462	0.0760663	0.0556337	0.176404	5.98745	6.06429	5.74555	6.46109	5.95671	6.18372	5.82919	6.43745	5.60857	6.12702	5.83342	6.93394	5.77101	6.0715	5.67389	5.90754	1.58593	1.2137	0.665332	0.279418	4.26795	1.79768	0.000515651	0.0899456	0.00160414	0.131052
Atp6v1g1	6.14363	5.80114	5.60983	5.79621	0.419926	0.156652	0.0718075	0.131481	5.99289	5.5791	5.97309	6.30234	5.73208	5.60191	5.6822	6.01381	5.71805	5.71197	5.89401	6.62241	5.74183	5.54636	5.65526	5.63595	1.2703	-1.13876	0.345167	-0.187469	2.19107	-1.1828	0.0426116	0.253108	0.0716133	0.322971
Atp6v1g2	0.760994	1.94724	1.19115	1.60892	0.201888	0.428316	0.688031	0.1413	1.5604	0.534501	2.46459	0.67584	1.78642	0.768757	1.62442	0.652382	1.63855	2.06859	1.56751	0.652382	1.4503	1.39276	2.13244	1.06337	-2.28261	-1.34279	-1.19068	-0.425233	-3.85617	-1.43762	0.00125901	0.168628	0.00346145	0.227107
Atp6v1h	6.07216	5.11338	5.79458	4.948	0.557013	0.329574	0.0565541	0.121283	5.05254	5.77957	5.57896	6.32968	5.02538	5.81882	5.06457	5.79465	4.78402	5.85607	5.00466	6.70955	4.93005	5.72386	4.80534	5.45475	1.95521	1.795	0.967325	0.84398	4.56463	3.96358	0.00027258	0.000996923	0.000936271	0.00247279
Atp7a	3.55075	4.00188	4.46032	3.91849	0.583028	0.230304	0.184943	0.354822	3.98539	4.63564	3.77406	3.04788	3.50701	4.56553	3.9269	3.77365	4.35961	4.21647	3.98634	3.10848	3.82196	4.42366	4.32024	4.27297	-1.38923	1.45903	-0.474283	0.545009	-1.99599	2.5141	0.0621488	0.0222515	0.0990345	0.0383479
Atp7b	1.2175	-0.807789	1.58064	-0.149308	0.422245	1.05384	0.778459	0.351854	0.0177894	2.21302	-0.110485	1.54182	-0.228175	0.945075	-0.803293	1.49106	0.214847	2.29432	-0.0186841	1.21532	-0.601694	0.870138	-2.29869	0.621807	4.20719	3.31065	2.07286	1.72711	3.93212	3.81326	0.00106744	0.00138214	0.00300633	0.0032968
Atp8a1	6.29713	7.00837	6.03853	6.63408	0.222288	0.047734	0.113967	0.118686	6.69203	6.19803	7.02676	6.22855	6.619	5.97876	6.937	6.35247	6.75005	6.03855	7.03392	6.03881	6.47526	5.93876	7.03578	6.56868	-1.6379	-1.51087	-0.711849	-0.595384	-6.54037	-5.46311	4.94904e-06	4.15317e-05	3.21605e-05	0.000150095
Atp8b2	6.02013	6.61206	6.02638	6.72902	0.353143	0.143865	0.0487725	0.109206	6.65372	6.04821	6.44919	5.77881	6.62241	6.07171	6.78446	6.37279	6.78684	5.95853	6.55347	5.66006	6.85311	6.02705	6.66112	6.26888	-1.50797	-1.62764	-0.592605	-0.702777	-4.30297	-5.10338	0.000478131	8.73095e-05	0.00150721	0.000287696
Atp8b4	6.13554	6.85318	6.4373	7.19688	0.335556	0.252164	0.123145	0.132682	7.24699	6.37905	7.22414	6.587	7.02619	6.60704	6.76377	5.96844	7.34053	6.44101	6.65986	5.81222	7.1738	6.32208	6.76497	6.17449	-1.6457	-1.6931	-0.718701	-0.759667	-4.70755	-4.97322	0.000200988	0.000114649	0.000724464	0.000365092
Atp9a	3.02203	1.61214	3.79348	2.2274	0.382574	0.284073	0.172908	0.286653	1.87882	3.59354	1.44876	3.27467	2.33656	3.7783	1.5067	3.32825	2.14166	4.01582	2.03651	2.49227	2.55257	3.78625	1.45659	2.99291	2.64985	2.98961	1.40591	1.57996	5.80841	7.85373	2.06573e-05	4.57072e-07	0.000106976	3.12227e-06
Atp9b	6.46693	6.46831	6.52591	6.49205	0.137281	0.0773978	0.0983454	0.099233	6.43241	6.6206	6.37279	6.34794	6.39719	6.41964	6.52789	6.66299	6.51904	6.46579	6.43805	6.40635	6.61955	6.59762	6.5345	6.45042	-1.00102	1.02379	-0.00146585	0.0339265	-0.0156005	0.361319	0.987734	0.722296	0.990617	0.777204
Atpaf1	4.12469	4.04827	4.34066	3.88462	0.0821685	0.252206	0.0936934	0.166914	4.02044	4.43865	4.28596	4.09904	3.67882	4.21715	4.08616	4.21008	4.02044	4.32941	3.69263	4.16734	3.81877	4.37744	4.12833	4.02228	1.06121	1.37091	0.0857037	0.455133	0.658401	3.55286	0.519066	0.00243487	0.59386	0.0054432
Atpaf2	4.92617	4.34984	5.00653	4.41148	0.139683	0.190035	0.0795899	0.106067	4.26421	5.02714	4.10451	4.8485	4.51432	4.89742	4.55616	5.02295	4.44949	5.08791	4.41846	5.06317	4.41789	5.01367	4.32024	4.77008	1.49317	1.51349	0.578377	0.597876	5.11177	5.41227	8.57947e-05	4.60873e-05	0.000353678	0.000164505
Atpif1	4.59834	4.58966	3.70087	4.32753	0.498859	0.170641	0.126715	0.17075	4.57214	3.63533	4.84514	4.74169	4.20744	3.88378	4.48982	4.27627	4.21305	3.60017	4.51051	5.2383	4.31748	3.68422	4.51318	4.13708	1.01474	-1.55062	0.0211092	-0.632845	0.112989	-3.07928	0.911358	0.00677686	0.932409	0.01339
Atr	6.31591	6.31659	6.6445	6.18703	0.517681	0.319339	0.301288	0.152067	6.30182	7.03284	6.55918	6.82884	6.23194	6.73063	5.84752	5.61551	6.25109	6.435	6.45635	6.5376	5.96325	6.37953	6.40332	6.28168	-1.00064	1.37259	-0.000926874	0.4569	-0.00424998	2.09681	0.996658	0.0512165	0.997384	0.0799818
Atraid	4.15397	4.62135	3.58091	4.62187	0.234775	0.084803	0.248789	0.120385	4.7969	3.49595	4.69086	4.11324	4.522	3.27337	4.57175	4.30641	4.57959	3.8357	4.69532	4.35718	4.58899	3.71865	4.52748	3.83907	-1.36935	-2.06067	-0.453494	-1.04311	-3.42626	-7.45169	0.00320511	9.24647e-07	0.00765571	5.64502e-06
Atrip	3.60927	3.25864	4.11914	3.2855	0.214812	0.2791	0.103857	0.136876	3.12629	4.06431	3.48339	3.69658	3.21635	4.10158	3.39624	3.54955	3.39907	4.04039	3.29948	3.34362	3.40029	4.27028	2.85543	3.84733	1.27299	1.7921	0.348224	0.841651	2.25268	5.81993	0.0377286	2.01865e-05	0.0645095	8.01858e-05
Atrn	5.37274	5.77962	5.79333	5.90876	0.264915	0.0207075	0.168365	0.141314	5.88449	5.90859	5.78521	5.17645	5.74084	5.56426	5.76651	5.31184	6.0844	5.77022	5.76042	5.24131	5.9253	5.93026	5.80635	5.76136	-1.33038	-1.08258	-0.411842	-0.114472	-3.30524	-0.935681	0.00416555	0.362491	0.00956459	0.438834
Atrnl1	2.24016	2.79615	2.42573	3.25068	0.396865	0.185875	0.341345	0.246303	2.98222	2.64906	2.92971	1.84145	3.18665	2.72484	2.90679	2.52825	3.5759	2.35649	2.52615	1.96049	3.25795	1.97251	2.82195	2.63045	-1.47069	-1.75935	-0.55649	-0.815041	-2.50471	-3.98813	0.0226845	0.000945174	0.041454	0.0023587
Atrx	7.04363	8.04003	7.22015	7.74758	0.76275	0.470801	0.481184	0.249929	7.79497	7.75061	8.52442	7.97536	7.8754	7.4592	7.39851	6.11778	7.93699	7.00864	8.1753	7.14077	7.38298	6.66217	8.06191	6.94062	-1.99314	-1.44119	-0.995044	-0.527262	-3.11942	-1.65215	0.00621758	0.116785	0.0134786	0.164705
Atxn1	5.24832	4.82462	5.93939	4.77252	0.476659	0.336781	0.201333	0.312168	4.31486	5.72748	4.62136	5.39092	5.01252	5.90289	4.50951	5.08543	4.85303	5.91441	4.90312	4.6952	4.90966	6.21278	5.2645	5.82173	1.3247	2.25722	0.40567	1.17455	1.83183	5.44352	0.0844912	4.32301e-05	0.12887	0.000155701
Atxn10	6.23457	5.87596	6.27818	5.95686	0.169578	0.147481	0.150989	0.0686198	6.03653	6.06429	5.75679	6.10245	5.87023	6.41422	6.07858	6.46535	5.97153	6.29356	5.8913	6.25833	5.94916	6.34063	5.77716	6.11214	1.28261	1.24926	0.359083	0.321072	3.29017	2.95518	0.00430355	0.00883456	0.00982526	0.0169584
[truncated: 12,439 more rows]

## Sheet: Data S2 _Fig2g
Gene	Contrast	logFC
Cish	WT_CD3_CD28-WT_UT	4.67785
Il2ra	WT_CD3_CD28-WT_UT	4.49282
[truncated: 6,249 more rows]

## Sheet: Data S3 Fig 2g
Gene	CD47KO_CD3_CD28-CD47KO_UT_FC	WT_CD3_CD28-WT_UT_FC	CD47KO_CD3_CD28-CD47KO_UT_logFC	WT_CD3_CD28-WT_UT_logFC	CD47KO_CD3_CD28-CD47KO_UT_pval	WT_CD3_CD28-WT_UT_pval	CD47KO_CD3_CD28-CD47KO_UT_adjpval	WT_CD3_CD28-WT_UT_adjpval	Fold change	log fold change
[truncated: 2,363 more rows]

[truncated: 2 more sheets: Data S4 Fig 2h, Data S5 Fig 2h]
